# Supplementary material for: Carbon sequestration by multiple biological pump pathways in a coastal upwelling biome
Source: Nat Commun. 2023 Apr 11;14:2024. doi: 10.1038/s41467-023-37771-8 (PMC10090055; doi:10.1038/s41467-023-37771-8)
Supplement: Supplementary file 4 — Supplementary Data 1 [file 41467_2023_37771_MOESM4_ESM.xlsx]

## Sheet: Sheet1
Cruise	Cycle	Depth	Sinking Organic Carbon Flux (mmol C m-2 d-1)	Standard Error
704	1	100	11.964	0.610349
704	2	100	2.64571	0.301966
704	4	100	14.157	1.96354
810	1	50	9.32163	1.65489
810	1	100	6.16078	0.510725
810	2	100	5.71697	0.61822
810	3	60	10.0206	0.599231
810	3	100	6.53234	0.31719
810	4	50	18.0267	0.211914
810	4	100	12.3966	1.74608
810	5	60	10.6598	1.31109
810	5	100	10.6058	1.04488
810	6	60	9.3637	0.589725
810	6	100	8.92991	0.242515
904	1	50	17.9373	0.842655
904	1	100	14.793	1.48767
904	2	100	6.94841	0.925016
1106	1	60	18.1486	1.16212
1106	1	100	15.3573	1.31302
1106	2	100	5.8074	0.456799
1106	3	60	34.1059	2.10075
1106	3	100	7.40507	1.12642
1106	4	50	16.7305	2.38578
1106	4	100	5.08483	1.38982
1106	5	100	8.37708	0.709238
1106	6	60	23.4949	0.649904
1106	6	100	20.668	4.08667
1208	1	60	36.4013	1.19746
1208	1	100	24.8964	1.49355
1208	2	70	12.4958	3.27718
1208	2	100	10.0903	0.444551
1208	3	60	12.4592	1.5455
1208	3	100	9.23181	1.75242
1208	4	100	11.1105	0.881072
1208	5	70	27.2931	3.06297
1208	5	100	12.6647	2.2799
1408	1	60	13.1708	0.651042
1408	1	100	13.2131	1.33063
1408	2	60	10.305	1.13954
1408	2	100	6.66725	1.07197
1408	2	150	5.29901	0.264063
1408	3	60	9.24872	0.879991
1408	3	100	3.56456	0.221814
1408	3	150	4.03768	0.723942
1408	4	70	4.27862	0.177309
1408	4	100	3.22606	0.400628
1408	4	150	2.38793	0.515355
1408	5	100	3.51466	0.0730351
1408	5	110	2.95954	0.436976
1408	5	150	2.22093	0.0517925
1604	1	100	6.01062	0.612163
1604	1	150	2.65256	0.411397
1604	2	97	3.35091	0.312747
1604	2	147	3.08728	0.412913
1604	3	57	10.0297	0.805492
1604	3	97	7.62232	0.189264
1604	3	147	6.44764	0.36934
1604	4	47	20.9153	0.693529
1604	4	97	21.2662	4.61012
1604	4	147	16.8617	1.16803
1706	1	45	29.2897	4.40242
1706	1	112	16.961	2.20786
1706	1	169	19.6657	2.60869
1706	2	45	44.4706	4.9523
1706	2	112	16.5107	1.3459
1706	2	169	15.3231	1.30967
1706	2.1	47	45.8268	3.15392
1706	2.1	147	14.8799	1.18431
1706	3	67	46.6604	15.2039
1706	3	112	12.8468	1.02065
1706	3	169	6.80737	0.346556
1706	4	56	35.7279	1.619
1706	4	112	26.6999	3.76839
1706	4	169	25.8894	1.35462
1908	1	50	44.7947	5.68556
1908	1	117	25.4513	2.57086
1908	1	174	28.1033	3.9282
1908	2	50	35.3126	3.23956
1908	2	118	22.06	1.73395
1908	2	174	17.0616	0.36451
1908	2	446	9.1461	0.806041
1908	3	51	53.0152	5.53949
1908	3	118	41.256	1.11228
1908	3	174	33.4994	2.30672
1908	3	447	11.7057	2.19713
1908	4	85	19.5239	0.401006
1908	4	118	15.1266	0.998045
1908	4	174	6.2315	0.408552
1908	4	445	2.83644	0.522541
2107	1	445.4	7.85676	0.816651
2107	2	60.25	15.9475	2.46843
2107	2	115.833	8.66166	0.824557
2107	2	171.5	7.78383	0.683298
2107	2	445.85	5.34971	0.477281
2107	3	115.833	10.4791	2.02898
2107	3	171.5	3.59615	0.344281
2107	3	445.85	2.64973	0.168356
