# Supplementary material for: Carbon sequestration by multiple biological pump pathways in a coastal upwelling biome
Source: Nat Commun. 2023 Apr 11;14:2024. doi: 10.1038/s41467-023-37771-8 (PMC10090055; doi:10.1038/s41467-023-37771-8)
Supplement: Supplementary file 5 — Supplementary Dataset 2 [file 41467_2023_37771_MOESM5_ESM.xlsx]

## Sheet: Sheet1
	Lagrangian Cycle
	605.1	605.2	605.4	605.5	704.1	704.2	704.4	810.1	810.2	810.3	810.4	810.5	810.6
Depth (m)	Subduction (mmol C m-2 d-1)
25	45.84	6.24867	28.9163	4.33353	31.4821	14.1719	42.0729	19.4812	7.09465	5.56256	20.4053	5.21434	9.29626
30	34.8632	6.01519	27.1123	4.68199	29.567	13.8469	39.1476	18.4317	7.48746	5.22929	19.8533	5.04874	9.89578
35	26.5542	5.81614	25.1076	5.11588	27.5706	13.5509	35.8961	16.7397	7.66073	4.81359	19.3254	4.48664	10.4689
40	19.4554	5.67137	23.1028	5.47481	24.8807	13.1997	32.984	15.0675	7.65486	4.52098	18.4831	4.04873	10.4554
45	15.4664	5.53424	21.12	5.71383	22.7617	12.676	30.3711	13.2628	7.54252	4.39029	17.7095	3.63715	10.3586
50	11.3364	5.28844	19.1936	6.07806	20.3783	12.0273	27.3035	11.6261	7.35263	3.74807	16.5353	3.47708	9.92152
55	9.97043	5.09613	17.2754	6.7854	18.2887	11.376	24.4594	10.2302	7.05245	3.58064	15.2824	3.32252	9.44666
60	8.10668	4.85477	15.7493	7.4742	16.178	10.6455	21.7695	8.88577	6.64332	3.22312	13.4747	3.13121	8.87267
65	7.25718	4.61016	14.5649	7.97615	14.1378	9.88413	19.408	7.69653	6.15272	2.78561	11.8908	2.94276	8.29905
70	6.52852	4.27832	12.8443	7.84774	12.5384	9.11736	16.3342	6.577	5.82561	2.44126	10.25	2.41806	7.79309
75	5.68522	4.12221	11.6559	7.35878	11.5658	8.22228	13.9942	5.66204	5.51739	2.29615	8.8688	2.37748	7.19325
80	5.55678	3.69101	10.5688	6.79902	10.1404	7.41923	11.7087	4.86116	5.25862	1.99205	7.57728	2.33766	6.68086
85	5.14624	3.31118	9.42279	6.11257	8.89174	6.66322	10.0395	4.19425	4.81499	1.90474	6.37583	2.33573	6.27635
90	4.97459	3.05319	8.03731	5.49874	7.81672	5.8213	7.66386	3.65957	4.54974	1.66593	5.55109	1.98114	5.82074
95	4.50645	2.69917	6.86338	4.88586	7.29494	5.20731	5.50489	3.193	4.22499	1.51087	4.82242	1.85721	5.39379
100	4.05404	2.43022	5.41965	4.33402	6.57107	4.59404	3.72073	2.74508	3.92155	1.2215	4.25378	1.6172	4.88182
105	3.45282	2.06571	4.06309	3.93443	5.83524	4.04572	3.02904	2.48793	3.65923	0.916576	3.72479	1.4909	4.33409
110	3.49204	1.70994	2.94063	3.52214	5.38954	3.57919	2.27167	2.18361	3.37919	0.620794	3.30873	1.1663	3.74885
115	3.32507	1.40334	2.38976	3.17869	4.6139	3.1663	2.00367	1.89474	3.08033	0.51181	3.10051	1.06312	3.10992
120	3.25765	1.16711	2.0116	2.86551	4.20162	2.78247	1.61831	1.76952	2.83632	0.378222	2.81534	1.06082	2.62999
125	2.97946	0.960428	1.65902	2.69056	3.91434	2.37132	1.46353	1.59473	2.49351	0.466356	2.66869	0.972801	2.39203
130	2.81038	0.815421	1.47166	2.40851	3.46421	1.93332	1.40549	1.45053	2.09221	0.50246	2.40619	0.988863	2.15918
135	2.79866	0.76439	1.31019	2.1623	3.3645	1.31374	1.26197	1.31287	1.6373	0.363089	2.22276	1.08231	1.99567
140	2.98314	0.740672	1.27115	2.0859	3.16506	0.830674	1.14292	1.12739	1.33529	0.430683	2.2225	0.977858	1.77277
145	2.51389	0.624015	1.17513	1.91702	3.00208	0.709149	1.16597	1.04679	1.16046	0.477329	1.95666	0.873413	1.64142
150	2.19134	0.62829	1.03649	1.73056	2.89233	0.64129	1.10568	0.985935	1.04622	0.469089	1.76022	0.832862	1.48578
155	2.07314	0.620945	0.930903	1.6253	2.74622	0.527749	1.07956	0.917237	1.00512	0.413832	1.79493	0.725028	1.42738
160	2.28853	0.519063	0.899325	1.58297	2.65421	0.510383	0.981242	0.793846	0.847903	0.425352	1.66556	0.79516	1.32413
165	1.80293	0.49044	0.799604	1.48831	2.49992	0.441022	0.861244	0.740355	0.840723	0.42397	1.62775	0.715779	1.22233
170	2.11377	0.429986	0.740661	1.42498	2.41766	0.436321	0.856814	0.686036	0.779156	0.357448	1.46262	0.635326	1.10625
175	1.85789	0.385856	0.661202	1.25138	2.17583	0.438067	0.767004	0.681148	0.740312	0.429698	1.43317	0.744931	1.06903
180	1.94105	0.389966	0.600563	1.19539	2.13316	0.356774	0.898527	0.656408	0.665916	0.387027	1.31984	0.754009	0.997103
185	1.99474	0.362095	0.628068	1.10312	1.9768	0.373218	0.751268	0.5624	0.707774	0.420989	1.27055	0.551311	0.909177
190	1.99676	0.342706	0.617702	1.07765	1.99715	0.403288	0.60591	0.55901	0.626717	0.423404	1.3567	0.463267	0.921803
195	1.54661	0.287738	0.594163	1.06216	1.85389	0.358534	0.674116	0.502924	0.539191	0.384534	1.22241	0.535492	0.831158
200	1.6625	0.352581	0.542347	0.995791	1.80562	0.30027	0.69517	0.491732	0.568362	0.407429	1.18922	0.546017	0.785219
205	1.38723	0.317026	0.540348	0.967058	1.71032	0.298494	0.571836	0.45186	0.510359	0.418525	1.13675	0.575534	0.718778
210	1.51104	0.294945	0.473366	0.882224	1.62004	0.278735	0.561589	0.375168	0.482888	0.362081	1.09532	0.409145	0.684401
215	1.6046	0.288847	0.461293	0.889651	1.63055	0.282108	0.526257	0.42052	0.440303	0.285559	1.04444	0.451655	0.685807
220	1.66911	0.336796	0.425314	0.835067	1.58391	0.240528	0.466262	0.350248	0.427273	0.340938	0.932537	0.45535	0.58899
225	1.66854	0.25707	0.460618	0.756035	1.45986	0.268777	0.482152	0.359067	0.36768	0.369108	0.996141	0.444521	0.600525
230	1.60807	0.254135	0.45972	0.73286	1.47067	0.249034	0.458755	0.340259	0.386401	0.297573	0.898024	0.38311	0.534364
235	1.7046	0.290528	0.418478	0.718546	1.38231	0.255907	0.477933	0.294858	0.361576	0.310007	0.843227	0.356117	0.489661
240	1.34585	0.318039	0.373056	0.678869	1.26285	0.194686	0.503511	0.270377	0.337554	0.280515	0.798846	0.399161	0.526734
245	1.2504	0.305047	0.367866	0.61729	1.21905	0.200647	0.452682	0.264138	0.342252	0.317471	0.839605	0.286065	0.497815
250	1.48264	0.307476	0.313613	0.626381	1.24226	0.217444	0.401723	0.299898	0.323109	0.291561	0.799045	0.354059	0.444663
255	1.18529	0.294403	0.37393	0.568314	1.20605	0.209379	0.436609	0.217391	0.284786	0.332854	0.774489	0.365231	0.462687
260	1.41416	0.291168	0.373557	0.530682	1.14642	0.21836	0.403575	0.232497	0.329474	0.337296	0.739078	0.319005	0.443769
265	1.26502	0.301185	0.278008	0.499589	1.07853	0.201454	0.433408	0.246642	0.298355	0.313728	0.628876	0.327065	0.439616
270	0.995101	0.271813	0.335307	0.498206	0.993932	0.222164	0.353555	0.226044	0.300182	0.304504	0.679806	0.290234	0.437276
275	1.23348	0.217438	0.337979	0.447161	0.912723	0.165823	0.395294	0.197219	0.29322	0.266329	0.656295	0.33234	0.373657
280	1.23323	0.272673	0.248838	0.414808	0.924307	0.196786	0.333661	0.21475	0.25366	0.304762	0.656119	0.253849	0.382172
285	1.1696	0.224553	0.253987	0.451097	0.913637	0.239961	0.349236	0.208061	0.231123	0.258717	0.65019	0.267756	0.344024
290	1.17415	0.278542	0.303203	0.442165	0.809403	0.157308	0.31087	0.195344	0.219935	0.324298	0.546539	0.259504	0.359997
295	1.25245	0.232573	0.319858	0.365386	0.816555	0.209659	0.329596	0.224538	0.217543	0.275815	0.620563	0.225729	0.355196
300	1.13319	0.273876	0.316785	0.379799	0.765976	0.184593	0.313596	0.223608	0.225778	0.294238	0.594978	0.203333	0.32939
305	1.14784	0.269677	0.354382	0.377377	0.722305	0.155067	0.347585	0.213049	0.26409	0.296471	0.538621	0.238118	0.29212
310	1.07321	0.24784	0.247211	0.356839	0.71601	0.142077	0.241809	0.178504	0.195491	0.320909	0.493817	0.210066	0.324919
315	1.33335	0.278419	0.280115	0.348227	0.711011	0.188605	0.23631	0.175362	0.205729	0.292021	0.499684	0.210638	0.314965
320	1.16992	0.217682	0.254478	0.304903	0.681878	0.173235	0.2246	0.204387	0.206245	0.306707	0.472669	0.256837	0.301461
325	1.08717	0.239053	0.239721	0.305007	0.709291	0.166744	0.239383	0.130036	0.207705	0.31699	0.467553	0.237151	0.297282
330	1.11129	0.269702	0.262774	0.278114	0.668743	0.150776	0.223349	0.158401	0.190659	0.330743	0.468059	0.279923	0.329681
335	1.19973	0.202189	0.24537	0.29614	0.640084	0.161662	0.211953	0.146235	0.184597	0.279929	0.487769	0.193599	0.295603
340	1.11029	0.21933	0.200943	0.296549	0.627826	0.129423	0.220859	0.162831	0.167341	0.292726	0.505763	0.185312	0.279996
345	1.20478	0.209995	0.16802	0.260346	0.616016	0.147795	0.208808	0.171861	0.169083	0.319712	0.391669	0.188292	0.240612
350	0.940977	0.183558	0.207359	0.246517	0.55187	0.124844	0.236819	0.139455	0.161676	0.287188	0.427723	0.224691	0.262408
355	1.0666	0.229967	0.246376	0.279472	0.504945	0.122877	0.194228	0.135634	0.199602	0.317775	0.370014	0.193426	0.26988
360	1.0422	0.249009	0.248709	0.208058	0.512115	0.122058	0.157475	0.146063	0.201797	0.30648	0.398912	0.20704	0.22267
365	0.949354	0.213856	0.175207	0.227294	0.480096	0.110781	0.212166	0.131771	0.201774	0.249524	0.353704	0.205375	0.24686
370	1.06286	0.210805	0.236564	0.239699	0.422472	0.141577	0.229761	0.117511	0.143013	0.263284	0.388499	0.210097	0.285827
375	1.01565	0.255132	0.214141	0.232511	0.36757	0.105344	0.166446	0.131562	0.158538	0.274148	0.35178	0.172656	0.272534
380	1.05793	0.222131	0.138341	0.227566	0.46155	0.112857	0.18211	0.114788	0.177891	0.245103	0.322489	0.178504	0.24312
385	0.822973	0.245706	0.185384	0.261239	0.389227	0.139179	0.195927	0.143077	0.143586	0.235041	0.376559	0.161034	0.245819
390	0.9298	0.157319	0.148486	0.249998	0.363318	0.125809	0.161728	0.134966	0.149424	0.258875	0.324995	0.18737	0.227649
395	1.07572	0.236676	0.233608	0.211965	0.300758	0.124144	0.178019	0.112762	0.146293	0.264322	0.365658	0.163732	0.222539
400	1.0204	0.191753	0.15831	0.250266	0.355877	0.0991347	0.125007	0.100313	0.154959	0.252897	0.335533	0.162249	0.235031
405	0.764946	0.247283	0.156357	0.184557	0.348407	0.102102	0.137694	0.11146	0.136184	0.267698	0.332016	0.176206	0.232841
410	1.06565	0.218811	0.121105	0.194215	0.300475	0.0900834	0.140691	0.105401	0.161278	0.231148	0.317423	0.167394	0.189085
415	0.886018	0.222345	0.171629	0.223195	0.313471	0.104964	0.132391	0.0843354	0.135031	0.23003	0.250074	0.137441	0.23877
420	0.80406	0.224378	0.136694	0.195508	0.256561	0.121164	0.167542	0.11405	0.134445	0.231906	0.258544	0.138627	0.203339
425	0.893631	0.216464	0.137083	0.210975	0.254824	0.098913	0.133053	0.0952997	0.151136	0.265378	0.277213	0.178277	0.170496
430	0.784108	0.213091	0.143027	0.171187	0.278022	0.106137	0.151666	0.0897385	0.126688	0.217208	0.265392	0.179691	0.192016
435	0.883807	0.22164	0.154771	0.190842	0.259497	0.10409	0.100979	0.0980867	0.107439	0.224944	0.294728	0.127427	0.201429
440	1.00446	0.220873	0.144338	0.176554	0.237941	0.0907845	0.117891	0.116176	0.144533	0.269333	0.247462	0.154795	0.23015
445	0.735069	0.203019	0.127558	0.20283	0.2194	0.0987829	0.109191	0.112221	0.128226	0.234517	0.272378	0.110191	0.194056
450	0.867573	0.183718	0.101328	0.177623	0.234741	0.108706	0.0900913	0.0892895	0.111025	0.211218	0.296328	0.125467	0.198366
455	1.03718	0.218992	0.0873066	0.179391	0.232783	0.090634	0.0957197	0.0870463	0.153757	0.225382	0.233688	0.134896	0.194798
460	0.674969	0.216791	0.0985732	0.182087	0.179403	0.102153	0.128052	0.0807677	0.100959	0.171392	0.244141	0.105119	0.207222
465	0.817315	0.22201	0.117793	0.193021	0.176318	0.101084	0.112236	0.0736272	0.0857904	0.221853	0.206646	0.137977	0.203182
470	0.80407	0.173435	0.123882	0.155317	0.18817	0.104805	0.107808	0.0895346	0.14676	0.207845	0.218762	0.103575	0.17298
475	0.902638	0.212179	0.116322	0.131699	0.163329	0.0991687	0.103859	0.073178	0.111214	0.208164	0.264277	0.125672	0.199161
480	0.868254	0.216986	0.154289	0.164976	0.173155	0.0989097	0.115186	0.0881741	0.115579	0.254474	0.25237	0.133537	0.195308
485	0.926696	0.173645	0.16166	0.177453	0.146902	0.107611	0.0855994	0.0692579	0.120504	0.220383	0.232315	0.142332	0.203163
490	0.906426	0.222051	0.105216	0.131045	0.144918	0.0841954	0.0922013	0.0828923	0.123995	0.20028	0.231815	0.0970754	0.1874
495	0.815139	0.20407	0.134501	0.151219	0.164426	0.105899	0.0866357	0.0817648	0.106356	0.248523	0.207177	0.104262	0.186573
500	0.78515	0.197912	0.171661	0.133492	0.159577	0.10452	0.120391	0.0859515	0.122586	0.223295	0.218615	0.100262	0.186998
505	0.714295	0.171052	0.153168	0.151242	0.130428	0.0902389	0.0862671	0.0883459	0.120581	0.233761	0.218896	0.126038	0.207063
510	0.740062	0.188193	0.118649	0.1358	0.125664	0.0809386	0.111014	0.0893173	0.120706	0.182527	0.258066	0.0701782	0.221398
515	0.861588	0.167633	0.125458	0.160022	0.111336	0.079077	0.0962265	0.106959	0.148937	0.183013	0.218628	0.117446	0.165654
520	0.837594	0.169046	0.114658	0.129775	0.107782	0.071357	0.102519	0.109116	0.110444	0.172744	0.195462	0.105708	0.136813
525	0.753627	0.208891	0.127927	0.146342	0.126191	0.0807691	0.0693974	0.0724147	0.100527	0.184432	0.200149	0.0911304	0.192466
530	0.706923	0.193661	0.0887985	0.137389	0.14563	0.0922384	0.0785618	0.0981462	0.123547	0.193705	0.258758	0.124322	0.165308
535	0.950074	0.203526	0.113145	0.163715	0.130324	0.0849837	0.0843459	0.0681739	0.0714492	0.222389	0.209638	0.0832927	0.185368
540	0.675904	0.197533	0.174502	0.13599	0.110619	0.098825	0.100508	0.0917759	0.0890703	0.196101	0.221294	0.0903632	0.16914
545	0.835783	0.204966	0.0805257	0.162743	0.115224	0.0761272	0.0585698	0.0795101	0.0929177	0.186356	0.210883	0.0999206	0.149946
550	0.790688	0.241128	0.113354	0.148685	0.108554	0.10653	0.0888842	0.0771213	0.091139	0.214475	0.29226	0.121856	0.18478
555	0.682645	0.159991	0.0988902	0.151569	0.0794344	0.0792637	0.0647119	0.083235	0.0955018	0.173796	0.23286	0.0747971	0.167562
560	0.842746	0.202492	0.131936	0.156667	0.096586	0.0783289	0.0769021	0.0620058	0.081413	0.18425	0.183405	0.0851271	0.16654
565	0.768225	0.186807	0.117493	0.136513	0.0853373	0.0849431	0.088553	0.0735437	0.112903	0.20518	0.213919	0.0967816	0.185114
570	0.644034	0.1754	0.117492	0.17016	0.0832312	0.0629221	0.0565788	0.0767181	0.102782	0.225132	0.241787	0.0710546	0.185227
575	0.743536	0.175764	0.0861201	0.140035	0.0733853	0.0725953	0.058918	0.0855106	0.0880282	0.208136	0.196406	0.076321	0.159361
580	0.697497	0.194997	0.140043	0.153837	0.077711	0.061229	0.0460482	0.0792137	0.0958123	0.1719	0.190649	0.0930038	0.175307
585	0.720531	0.161251	0.0896675	0.140958	0.0836546	0.0816021	0.0573499	0.0508772	0.0926762	0.157439	0.196117	0.0750271	0.155011
590	0.607235	0.164179	0.105288	0.135696	0.0608748	0.0598545	0.0595703	0.0844295	0.10331	0.197144	0.171444	0.0912663	0.165479
595	0.71012	0.199255	0.104825	0.13414	0.0407558	0.0501036	0.071795	0.0704538	0.0774258	0.177666	0.235766	0.0648112	0.193285
600	0.715306	0.147424	0.130097	0.130387	0.0557153	0.0676329	0.0396523	0.0689368	0.0791985	0.1426	0.211071	0.0775674	0.188505
