# Supplementary material for: Carbon sequestration by multiple biological pump pathways in a coastal upwelling biome
Source: Nat Commun. 2023 Apr 11;14:2024. doi: 10.1038/s41467-023-37771-8 (PMC10090055; doi:10.1038/s41467-023-37771-8)
Supplement: Supplementary file 6 — Supplementary Dataset 3 [file 41467_2023_37771_MOESM6_ESM.xlsx]

## Sheet: Sheet1
Depth (m)	Sequestration Time (years)	Standard deviation
100	102.279	3.67726
101	105.74	3.90958
102	109.158	4.38383
103	112.532	5.00786
104	115.864	5.71292
105	119.153	6.45586
106	122.4	7.21089
107	125.606	7.96256
108	128.771	8.70143
109	131.895	9.4216
110	134.979	10.1193
111	138.024	10.7921
112	141.029	11.4384
113	143.996	12.0574
114	146.924	12.6483
115	149.815	13.211
116	152.668	13.7452
117	155.485	14.2511
118	158.265	14.7288
119	161.009	15.1785
120	163.718	15.6006
121	166.392	15.9953
122	169.031	16.3631
123	171.636	16.7044
124	174.207	17.0196
125	176.745	17.3091
126	179.251	17.5736
127	181.724	17.8134
128	184.165	18.029
129	186.575	18.2211
130	188.955	18.3901
131	191.303	18.5365
132	193.622	18.661
133	195.911	18.764
134	198.171	18.8461
135	200.403	18.9079
136	202.607	18.95
137	204.782	18.9729
138	206.931	18.9773
139	209.053	18.9637
140	211.148	18.9327
141	213.218	18.8849
142	215.262	18.821
143	217.282	18.7415
144	219.277	18.6471
145	221.248	18.5385
146	223.195	18.4161
147	225.119	18.2808
148	227.021	18.1332
149	228.901	17.9738
150	230.759	17.8035
151	232.595	17.6228
152	234.411	17.4325
153	236.207	17.2332
154	237.982	17.0258
155	239.738	16.8108
156	241.476	16.5891
157	243.195	16.3613
158	244.895	16.1283
159	246.579	15.8909
160	248.245	15.6497
161	249.894	15.4056
162	251.527	15.1594
163	253.145	14.9119
164	254.747	14.6639
165	256.335	14.4164
166	257.908	14.1701
167	259.467	13.9259
168	261.013	13.6846
169	262.546	13.4472
170	264.066	13.2144
171	265.575	12.9872
172	267.071	12.7664
173	268.557	12.5527
174	270.032	12.347
175	271.496	12.1501
176	272.951	11.9627
177	274.397	11.7854
178	275.834	11.6188
179	277.262	11.4636
180	278.683	11.3201
181	280.096	11.1887
182	281.502	11.0698
183	282.901	10.9634
184	284.295	10.8697
185	285.682	10.7885
186	287.065	10.7197
187	288.443	10.6631
188	289.817	10.6181
189	291.187	10.5843
190	292.553	10.561
191	293.917	10.5476
192	295.278	10.5433
193	296.637	10.5471
194	297.995	10.5581
195	299.352	10.5753
196	300.709	10.5977
197	302.065	10.6242
198	303.421	10.6537
199	304.779	10.6853
200	306.137	10.7176
201	307.497	10.7498
202	308.859	10.7811
203	310.223	10.8106
204	311.589	10.8379
205	312.956	10.8624
206	314.326	10.8837
207	315.697	10.9012
208	317.07	10.9146
209	318.445	10.9236
210	319.822	10.9279
211	321.201	10.9272
212	322.582	10.9214
213	323.965	10.9103
214	325.35	10.8938
215	326.738	10.8717
216	328.127	10.844
217	329.518	10.8106
218	330.912	10.7715
219	332.308	10.7268
220	333.706	10.6763
221	335.106	10.6202
222	336.509	10.5585
223	337.914	10.4913
224	339.321	10.4187
225	340.731	10.3408
226	342.143	10.2577
227	343.557	10.1695
228	344.974	10.0764
229	346.393	9.97858
230	347.815	9.87621
231	349.239	9.76949
232	350.666	9.65863
233	352.096	9.54385
234	353.528	9.42539
235	354.962	9.30352
236	356.4	9.1785
237	357.84	9.05062
238	359.282	8.9202
239	360.727	8.78756
240	362.176	8.65304
241	363.626	8.517
242	365.08	8.37984
243	366.537	8.24197
244	367.996	8.1038
245	369.458	7.96579
246	370.923	7.82844
247	372.391	7.69223
248	373.862	7.55769
249	375.336	7.4254
250	376.813	7.29592
251	378.293	7.16986
252	379.776	7.04786
253	381.263	6.93056
254	382.752	6.81863
255	384.244	6.71276
256	385.74	6.61363
257	387.239	6.52193
258	388.741	6.43835
259	390.246	6.36355
260	391.754	6.29816
261	393.266	6.24278
262	394.781	6.19794
263	396.3	6.16414
264	397.822	6.14175
265	399.347	6.13112
266	400.875	6.13244
267	402.408	6.14586
268	403.943	6.17138
269	405.482	6.20893
270	407.025	6.25833
271	408.571	6.31931
272	410.121	6.39152
273	411.674	6.47453
274	413.231	6.56785
275	414.792	6.67095
276	416.356	6.78324
277	417.924	6.90411
278	419.496	7.03296
279	421.072	7.16914
280	422.651	7.31201
281	424.234	7.46096
282	425.821	7.61537
283	427.412	7.77462
284	429.007	7.93814
285	430.606	8.10536
286	432.208	8.27573
287	433.815	8.44874
288	435.425	8.62387
289	437.04	8.80066
290	438.659	8.97864
291	440.281	9.15737
292	441.908	9.33644
293	443.539	9.51545
294	445.174	9.69402
295	446.814	9.87179
296	448.457	10.0484
297	450.105	10.2235
298	451.757	10.3969
299	453.413	10.5681
300	455.074	10.7369
301	456.739	10.9031
302	458.408	11.0666
303	460.081	11.2271
304	461.758	11.3846
305	463.438	11.5392
306	465.121	11.6906
307	466.807	11.8389
308	468.496	11.984
309	470.188	12.126
310	471.882	12.2647
311	473.577	12.4001
312	475.275	12.5323
313	476.975	12.6612
314	478.676	12.7869
315	480.378	12.9093
316	482.081	13.0284
317	483.785	13.1444
318	485.489	13.2571
319	487.194	13.3666
320	488.898	13.4729
321	490.603	13.5761
322	492.307	13.6762
323	494.01	13.7731
324	495.713	13.867
325	497.415	13.9578
326	499.115	14.0457
327	500.814	14.1306
328	502.511	14.2125
329	504.207	14.2915
330	505.9	14.3677
331	507.59	14.4411
332	509.278	14.5116
333	510.964	14.5794
334	512.646	14.6445
335	514.325	14.707
336	516	14.7668
337	517.671	14.824
338	519.339	14.8787
339	521.002	14.9308
340	522.661	14.9805
341	524.316	15.0278
342	525.965	15.0727
343	527.61	15.1152
344	529.249	15.1554
345	530.882	15.1934
346	532.51	15.2291
347	534.132	15.2626
348	535.747	15.294
349	537.356	15.3233
350	538.959	15.3505
351	540.555	15.3757
352	542.143	15.3988
353	543.724	15.42
354	545.298	15.4393
355	546.863	15.4567
356	548.421	15.4722
357	549.971	15.4859
358	551.512	15.4978
359	553.044	15.5079
360	554.568	15.5163
361	556.082	15.523
362	557.587	15.528
363	559.083	15.5314
364	560.568	15.5332
365	562.044	15.5334
366	563.509	15.532
367	564.964	15.5291
368	566.408	15.5247
369	567.841	15.5188
370	569.263	15.5114
371	570.674	15.5026
372	572.073	15.4924
373	573.46	15.4807
374	574.836	15.4677
375	576.198	15.4533
376	577.549	15.4375
377	578.887	15.4204
378	580.211	15.402
379	581.523	15.3823
380	582.821	15.3613
381	584.106	15.339
382	585.376	15.3154
383	586.633	15.2905
384	587.875	15.2644
385	589.103	15.237
386	590.316	15.2084
387	591.514	15.1785
388	592.697	15.1474
389	593.865	15.1151
390	595.017	15.0815
391	596.153	15.0466
392	597.273	15.0106
393	598.376	14.9733
394	599.463	14.9348
395	600.534	14.895
396	601.587	14.854
397	602.623	14.8117
398	603.642	14.7681
399	604.643	14.7234
400	605.626	14.6773
401	606.591	14.63
402	607.538	14.5814
403	608.468	14.5315
404	609.38	14.4805
405	610.276	14.4282
406	611.155	14.3748
407	612.017	14.3203
408	612.864	14.2646
409	613.694	14.2078
410	614.51	14.1499
411	615.31	14.0909
412	616.095	14.031
413	616.865	13.97
414	617.622	13.908
415	618.364	13.8451
416	619.092	13.7812
417	619.807	13.7164
418	620.509	13.6508
419	621.198	13.5843
420	621.875	13.5169
421	622.539	13.4488
422	623.191	13.3799
423	623.832	13.3102
424	624.461	13.2398
425	625.079	13.1687
426	625.687	13.0969
427	626.284	13.0245
428	626.87	12.9515
429	627.447	12.8778
430	628.014	12.8037
431	628.572	12.7289
432	629.12	12.6537
433	629.66	12.578
434	630.192	12.5018
435	630.715	12.4252
436	631.231	12.3482
437	631.738	12.2708
438	632.239	12.1931
439	632.733	12.1151
440	633.22	12.0367
441	633.7	11.9581
442	634.174	11.8792
443	634.643	11.8002
444	635.106	11.7209
445	635.564	11.6414
446	636.017	11.5618
447	636.465	11.4821
448	636.909	11.4023
449	637.348	11.3224
450	637.784	11.2425
451	638.217	11.1625
452	638.646	11.0825
453	639.072	11.0026
454	639.496	10.9226
455	639.918	10.8428
456	640.337	10.763
457	640.755	10.6833
458	641.171	10.6037
459	641.586	10.5243
460	642	10.4451
461	642.414	10.366
462	642.828	10.2871
463	643.241	10.2084
464	643.655	10.1299
465	644.069	10.0517
466	644.485	9.97375
467	644.901	9.89607
468	645.319	9.81867
469	645.739	9.74158
470	646.161	9.6648
471	646.585	9.58834
472	647.012	9.51223
473	647.442	9.43646
474	647.875	9.36105
475	648.312	9.28602
476	648.752	9.21136
477	649.197	9.13709
478	649.646	9.06321
479	650.099	8.98974
480	650.558	8.91668
481	651.022	8.84403
482	651.492	8.77181
483	651.967	8.70001
484	652.449	8.62865
485	652.937	8.55773
486	653.432	8.48724
487	653.934	8.4172
488	654.443	8.34761
489	654.96	8.27847
490	655.485	8.20979
491	656.018	8.14157
492	656.559	8.0738
493	657.109	8.0065
494	657.669	7.93967
495	658.238	7.8733
496	658.816	7.80741
497	659.405	7.74199
498	660.003	7.67705
499	660.613	7.6126
500	661.233	7.54864
501	661.864	7.48518
502	662.506	7.42219
503	663.16	7.35969
504	663.824	7.29766
505	664.499	7.23609
506	665.186	7.17498
507	665.883	7.11433
508	666.591	7.05414
509	667.309	6.99441
510	668.039	6.93514
511	668.779	6.87635
512	669.529	6.81803
513	670.29	6.7602
514	671.062	6.70286
515	671.844	6.64604
516	672.636	6.58974
517	673.439	6.53398
518	674.252	6.4788
519	675.076	6.42419
520	675.909	6.3702
521	676.753	6.31685
522	677.607	6.26416
523	678.471	6.21217
524	679.344	6.16092
525	680.228	6.11043
526	681.122	6.06075
527	682.026	6.01192
528	682.939	5.96398
529	683.862	5.91698
530	684.795	5.87096
531	685.738	5.82599
532	686.69	5.78211
533	687.652	5.73937
534	688.623	5.69785
535	689.603	5.65759
536	690.593	5.61866
537	691.593	5.58112
538	692.602	5.54505
539	693.62	5.5105
540	694.647	5.47756
541	695.683	5.44628
542	696.729	5.41675
543	697.783	5.38904
544	698.847	5.36322
545	699.92	5.33936
546	701.001	5.31755
547	702.091	5.29786
548	703.19	5.28035
549	704.298	5.26511
550	705.415	5.25221
551	706.54	5.24172
552	707.674	5.2337
553	708.817	5.22822
554	709.968	5.22535
555	711.127	5.22515
556	712.295	5.22767
557	713.471	5.23297
558	714.656	5.2411
559	715.849	5.2521
560	717.05	5.26601
561	718.259	5.28287
562	719.476	5.30271
563	720.702	5.32556
564	721.935	5.35143
565	723.177	5.38034
566	724.426	5.4123
567	725.683	5.44732
568	726.949	5.48539
569	728.221	5.52651
570	729.502	5.57068
571	730.79	5.61787
572	732.086	5.66807
573	733.39	5.72125
574	734.701	5.7774
575	736.019	5.83647
576	737.345	5.89844
577	738.678	5.96326
578	740.019	6.03091
579	741.367	6.10134
580	742.722	6.1745
581	744.084	6.25036
582	745.453	6.32886
583	746.83	6.40995
584	748.214	6.4936
585	749.604	6.57974
586	751.002	6.66834
587	752.406	6.75933
588	753.817	6.85267
589	755.235	6.94831
590	756.66	7.0462
591	758.091	7.14628
592	759.529	7.24851
593	760.974	7.35284
594	762.425	7.45922
595	763.883	7.56761
596	765.347	7.67794
597	766.817	7.79019
598	768.294	7.9043
599	769.777	8.02023
600	771.266	8.13793
601	772.762	8.25736
602	774.263	8.37848
603	775.771	8.50126
604	777.285	8.62564
605	778.805	8.75159
606	780.331	8.87907
607	781.862	9.00804
608	783.4	9.13847
609	784.943	9.27033
610	786.492	9.40357
611	788.047	9.53816
612	789.607	9.67408
613	791.173	9.81128
614	792.744	9.94974
615	794.321	10.0894
616	795.904	10.2303
617	797.492	10.3724
618	799.085	10.5155
619	800.683	10.6598
620	802.287	10.8052
621	803.896	10.9517
622	805.51	11.0991
623	807.129	11.2476
624	808.754	11.3971
625	810.383	11.5475
626	812.017	11.6988
627	813.656	11.8511
628	815.3	12.0042
629	816.949	12.1582
630	818.603	12.3131
631	820.261	12.4687
632	821.924	12.6252
633	823.591	12.7824
634	825.263	12.9404
635	826.94	13.0992
636	828.621	13.2587
637	830.306	13.4188
638	831.996	13.5797
639	833.69	13.7412
640	835.388	13.9033
641	837.091	14.0661
642	838.798	14.2295
643	840.508	14.3935
644	842.223	14.5581
645	843.942	14.7232
646	845.665	14.8888
647	847.392	15.055
648	849.122	15.2217
649	850.857	15.3889
650	852.595	15.5565
651	854.337	15.7246
652	856.083	15.8932
653	857.832	16.0622
654	859.585	16.2316
655	861.341	16.4014
656	863.101	16.5715
657	864.864	16.7421
658	866.63	16.913
659	868.4	17.0843
660	870.173	17.2558
661	871.95	17.4277
662	873.729	17.5999
663	875.512	17.7724
664	877.298	17.9451
665	879.086	18.1181
666	880.878	18.2913
667	882.673	18.4648
668	884.47	18.6385
669	886.27	18.8123
670	888.073	18.9864
671	889.879	19.1607
672	891.688	19.3351
673	893.499	19.5096
674	895.313	19.6843
675	897.129	19.8591
676	898.947	20.0341
677	900.769	20.2091
678	902.592	20.3842
679	904.418	20.5594
680	906.246	20.7347
681	908.076	20.91
682	909.909	21.0854
683	911.743	21.2607
684	913.58	21.4361
685	915.419	21.6115
686	917.26	21.7869
687	919.102	21.9623
688	920.947	22.1376
689	922.793	22.3129
690	924.641	22.4881
691	926.491	22.6632
692	928.343	22.8383
693	930.196	23.0133
694	932.051	23.1882
695	933.907	23.3629
696	935.765	23.5376
697	937.624	23.7121
698	939.485	23.8864
699	941.347	24.0606
700	943.21	24.2346
701	945.074	24.4085
702	946.94	24.5821
703	948.807	24.7555
704	950.675	24.9288
705	952.544	25.1018
706	954.414	25.2745
707	956.285	25.447
708	958.156	25.6193
709	960.029	25.7913
710	961.902	25.963
711	963.777	26.1344
712	965.651	26.3055
713	967.527	26.4763
714	969.403	26.6468
715	971.28	26.817
716	973.157	26.9868
717	975.034	27.1562
718	976.912	27.3253
719	978.791	27.494
720	980.669	27.6624
721	982.548	27.8303
722	984.427	27.9978
723	986.306	28.165
724	988.186	28.3317
725	990.065	28.4979
726	991.944	28.6638
727	993.824	28.8291
728	995.703	28.994
729	997.582	29.1585
730	999.461	29.3224
731	1001.34	29.4859
732	1003.22	29.6488
733	1005.1	29.8113
734	1006.97	29.9732
735	1008.85	30.1346
736	1010.73	30.2954
737	1012.6	30.4557
738	1014.48	30.6155
739	1016.35	30.7746
740	1018.23	30.9332
741	1020.1	31.0912
742	1021.97	31.2487
743	1023.84	31.4055
744	1025.72	31.5617
745	1027.59	31.7172
746	1029.45	31.8722
747	1031.32	32.0265
748	1033.19	32.1801
749	1035.05	32.3331
750	1036.92	32.4855
751	1038.78	32.6371
752	1040.64	32.7881
753	1042.51	32.9384
754	1044.36	33.088
755	1046.22	33.2369
756	1048.08	33.385
757	1049.93	33.5325
758	1051.79	33.6792
759	1053.64	33.8252
760	1055.49	33.9704
761	1057.34	34.1148
762	1059.18	34.2585
763	1061.03	34.4015
764	1062.87	34.5436
765	1064.71	34.685
766	1066.55	34.8256
767	1068.39	34.9653
768	1070.22	35.1043
769	1072.05	35.2424
770	1073.88	35.3798
771	1075.71	35.5163
772	1077.54	35.6519
773	1079.36	35.7867
774	1081.18	35.9207
775	1083	36.0538
776	1084.82	36.186
777	1086.63	36.3174
778	1088.44	36.4479
779	1090.25	36.5775
780	1092.05	36.7062
781	1093.86	36.834
782	1095.66	36.961
783	1097.46	37.087
784	1099.25	37.2121
785	1101.04	37.3362
786	1102.83	37.4595
787	1104.62	37.5818
788	1106.4	37.7032
789	1108.18	37.8237
790	1109.95	37.9432
791	1111.73	38.0617
792	1113.5	38.1793
793	1115.26	38.2959
794	1117.03	38.4116
795	1118.79	38.5263
796	1120.54	38.64
797	1122.3	38.7528
798	1124.04	38.8645
799	1125.79	38.9753
800	1127.53	39.0851
801	1129.27	39.1939
802	1131	39.3016
803	1132.74	39.4084
804	1134.46	39.5142
805	1136.18	39.619
806	1137.9	39.7227
807	1139.62	39.8255
808	1141.33	39.9272
809	1143.04	40.0279
810	1144.74	40.1276
811	1146.44	40.2263
812	1148.13	40.3239
813	1149.82	40.4205
814	1151.51	40.5161
815	1153.19	40.6106
816	1154.86	40.7041
817	1156.53	40.7966
818	1158.2	40.8881
819	1159.86	40.9785
820	1161.52	41.0678
821	1163.18	41.1562
822	1164.83	41.2435
823	1166.47	41.3297
824	1168.11	41.415
825	1169.74	41.4991
826	1171.37	41.5823
827	1173	41.6644
828	1174.61	41.7455
829	1176.23	41.8256
830	1177.84	41.9046
831	1179.44	41.9826
832	1181.04	42.0595
833	1182.63	42.1355
834	1184.22	42.2104
835	1185.8	42.2843
836	1187.38	42.3572
837	1188.95	42.4291
838	1190.52	42.5
839	1192.08	42.5698
840	1193.63	42.6387
841	1195.18	42.7066
842	1196.72	42.7734
843	1198.26	42.8393
844	1199.79	42.9043
845	1201.32	42.9682
846	1202.84	43.0312
847	1204.35	43.0932
848	1205.86	43.1542
849	1207.36	43.2143
850	1208.86	43.2735
851	1210.35	43.3317
852	1211.83	43.389
853	1213.3	43.4454
854	1214.78	43.5009
855	1216.24	43.5555
856	1217.7	43.6092
857	1219.15	43.662
858	1220.59	43.7139
859	1222.03	43.765
860	1223.46	43.8153
861	1224.89	43.8647
862	1226.3	43.9132
863	1227.71	43.961
864	1229.12	44.008
865	1230.52	44.0542
866	1231.91	44.0996
867	1233.29	44.1442
868	1234.67	44.1881
869	1236.04	44.2313
870	1237.4	44.2738
871	1238.75	44.3155
872	1240.1	44.3566
873	1241.44	44.3971
874	1242.77	44.4368
875	1244.1	44.476
876	1245.42	44.5145
877	1246.73	44.5525
878	1248.03	44.5899
879	1249.33	44.6267
880	1250.62	44.663
881	1251.9	44.6988
882	1253.17	44.7341
883	1254.43	44.7689
884	1255.69	44.8033
885	1256.94	44.8373
886	1258.18	44.8709
887	1259.42	44.9041
888	1260.64	44.937
889	1261.86	44.9695
890	1263.07	45.0018
891	1264.27	45.0338
892	1265.46	45.0656
893	1266.65	45.0971
894	1267.82	45.1285
895	1268.99	45.1597
896	1270.15	45.1908
897	1271.3	45.2218
898	1272.44	45.2528
899	1273.58	45.2837
900	1274.7	45.3147
901	1275.82	45.3457
902	1276.92	45.3767
903	1278.02	45.4079
904	1279.11	45.4393
905	1280.19	45.4708
906	1281.27	45.5025
907	1282.33	45.5345
908	1283.39	45.5669
909	1284.43	45.5995
910	1285.47	45.6326
911	1286.49	45.666
912	1287.51	45.6999
913	1288.52	45.7344
914	1289.52	45.7694
915	1290.51	45.805
916	1291.49	45.8412
917	1292.46	45.8781
918	1293.42	45.9157
919	1294.37	45.9542
920	1295.32	45.9934
921	1296.25	46.0335
922	1297.17	46.0746
923	1298.09	46.1166
924	1298.99	46.1597
925	1299.88	46.2038
926	1300.77	46.2491
927	1301.64	46.2956
928	1302.5	46.3433
929	1303.36	46.3923
930	1304.2	46.4426
931	1305.03	46.4944
932	1305.86	46.5476
933	1306.67	46.6023
934	1307.47	46.6586
935	1308.27	46.7165
936	1309.05	46.7761
937	1309.82	46.8375
938	1310.58	46.9007
939	1311.33	46.9658
940	1312.07	47.0328
941	1312.8	47.1018
942	1313.52	47.1729
943	1314.22	47.246
944	1314.92	47.3214
945	1315.61	47.399
946	1316.28	47.479
947	1316.95	47.5613
948	1317.6	47.646
949	1318.24	47.7333
950	1318.87	47.8231
951	1319.49	47.9156
952	1320.1	48.0108
953	1320.7	48.1088
954	1321.29	48.2095
955	1321.86	48.3132
956	1322.42	48.4199
957	1322.98	48.5296
958	1323.52	48.6425
959	1324.04	48.7584
960	1324.56	48.8777
961	1325.07	49.0002
962	1325.56	49.1261
963	1326.04	49.2555
964	1326.51	49.3884
965	1326.97	49.5248
966	1327.42	49.6649
967	1327.85	49.8087
968	1328.28	49.9562
969	1328.69	50.1076
970	1329.09	50.2629
971	1329.47	50.4222
972	1329.85	50.5855
973	1330.21	50.7529
974	1330.56	50.9244
975	1330.9	51.1002
976	1331.22	51.2803
977	1331.54	51.4647
978	1331.84	51.6535
979	1332.12	51.8468
980	1332.4	52.0446
981	1332.66	52.247
982	1332.91	52.454
983	1333.15	52.6657
984	1333.37	52.8822
985	1333.58	53.1036
986	1333.78	53.3297
987	1333.97	53.5608
988	1334.14	53.7969
989	1334.3	54.038
990	1334.45	54.2842
991	1334.58	54.5355
992	1334.7	54.792
993	1334.81	55.0537
994	1334.9	55.3207
995	1334.98	55.5931
996	1335.05	55.8707
997	1335.1	56.1539
998	1335.14	56.4424
999	1335.17	56.7365
1000	1335.18	57.0361
