# Supplementary material for: Carbon sequestration by multiple biological pump pathways in a coastal upwelling biome
Source: Nat Commun. 2023 Apr 11;14:2024. doi: 10.1038/s41467-023-37771-8 (PMC10090055; doi:10.1038/s41467-023-37771-8)
Supplement: Supplementary file 8 — Source Data [file 41467_2023_37771_MOESM8_ESM.xlsx]

## Sheet: Fig1d
Cruise	Cycle	Depth	Sinking carbon flux	Standard error of the mean
		m	mmol C m-2 d-1	mmol C m-2 d-1
704	1	100	11.964	0.610349
704	2	100	2.64571	0.301966
704	4	100	14.157	1.96354
810	1	50	9.32163	1.65489
810	1	100	6.16078	0.510725
810	2	100	5.71697	0.61822
810	3	60	10.0206	0.599231
810	3	100	6.53234	0.31719
810	4	50	18.0267	0.211914
810	4	100	12.3966	1.74608
810	5	60	10.6598	1.31109
810	5	100	10.6058	1.04488
810	6	60	9.3637	0.589725
810	6	100	8.92991	0.242515
904	1	50	17.9373	0.842655
904	1	100	14.793	1.48767
904	2	100	6.94841	0.925016
1106	1	60	18.1486	1.16212
1106	1	100	15.3573	1.31302
1106	2	100	5.8074	0.456799
1106	3	60	34.1059	2.10075
1106	3	100	7.40507	1.12642
1106	4	50	16.7305	2.38578
1106	4	100	5.08483	1.38982
1106	5	100	8.37708	0.709238
1106	6	60	23.4949	0.649904
1106	6	100	20.668	4.08667
1208	1	60	36.4013	1.19746
1208	1	100	24.8964	1.49355
1208	2	70	12.4958	3.27718
1208	2	100	10.0903	0.444551
1208	3	60	12.4592	1.5455
1208	3	100	9.23181	1.75242
1208	4	100	11.1105	0.881072
1208	5	70	27.2931	3.06297
1208	5	100	12.6647	2.2799
1408	1	60	13.1708	0.651042
1408	1	100	13.2131	1.33063
1408	2	60	10.305	1.13954
1408	2	100	6.66725	1.07197
1408	2	150	5.29901	0.264063
1408	3	60	9.24872	0.879991
1408	3	100	3.56456	0.221814
1408	3	150	4.03768	0.723942
1408	4	70	4.27862	0.177309
1408	4	100	3.22606	0.400628
1408	4	150	2.38793	0.515355
1408	5	100	3.51466	0.0730351
1408	5	110	2.95954	0.436976
1408	5	150	2.22093	0.0517925
1604	1	100	6.01062	0.612163
1604	1	150	2.65256	0.411397
1604	2	97	3.35091	0.312747
1604	2	147	3.08728	0.412913
1604	3	57	10.0297	0.805492
1604	3	97	7.62232	0.189264
1604	3	147	6.44764	0.36934
1604	4	47	20.9153	0.693529
1604	4	97	21.2662	4.61012
1604	4	147	16.8617	1.16803
1706	1	45	29.2897	4.40242
1706	1	112	16.961	2.20786
1706	1	169	19.6657	2.60869
1706	2	45	44.4706	4.9523
1706	2	112	16.5107	1.3459
1706	2	169	15.3231	1.30967
1706	2.1	47	45.8268	3.15392
1706	2.1	147	14.8799	1.18431
1706	3	67	46.6604	15.2039
1706	3	112	12.8468	1.02065
1706	3	169	6.80737	0.346556
1706	4	56	35.7279	1.619
1706	4	112	26.6999	3.76839
1706	4	169	25.8894	1.35462
1908	1	50	44.7947	5.68556
1908	1	117	25.4513	2.57086
1908	1	174	28.1033	3.9282
1908	2	50	35.3126	3.23956
1908	2	118	22.06	1.73395
1908	2	174	17.0616	0.36451
1908	2	446	9.1461	0.806041
1908	3	51	53.0152	5.53949
1908	3	118	41.256	1.11228
1908	3	174	33.4994	2.30672
1908	3	447	11.7057	2.19713
1908	4	85	19.5239	0.401006
1908	4	118	15.1266	0.998045
1908	4	174	6.2315	0.408552
1908	4	445	2.83644	0.522541
2107	1	445.4	7.85676	0.816651
2107	2	60.25	15.9475	2.46843
2107	2	115.833	8.66166	0.824557
2107	2	171.5	7.78383	0.683298
2107	2	445.85	5.34971	0.477281
2107	3	115.833	10.4791	2.02898
2107	3	171.5	3.59615	0.344281
2107	3	445.85	2.64973	0.168356

## Sheet: Fig1e
	ACTIVE TRANSPORT (mmol C m-2 d-1)
Depth	704.1	704.2	704.4	810.1	810.2	810.3	810.4	810.5	810.6
100	2.49495	0.622224	5.96556	3.82916	1.75667	3.26209	1.49991	6.0258	0.774527
150	2.15434	0.656779	5.34287	3.85439	1.7478	3.23139	1.40256	3.35441	0.693939
200	1.96942	0.623573	5.45576	3.74827	1.53014	2.957	1.1809	2.06353	0.705191
250	1.70599	0.568293	1.48761	3.10366	1.45075	2.42872	0.915984	1.59597	0.727343
300	1.87086	0.5157	1.48071	2.85634	1.34206	2.16147	0.872578	1.60859	0.755958
350	1.92003	0.330911	1.47516	2.68396	1.22979	2.01492	0.824469	1.49305	0.669796
400	1.809	0.278123	1.2797	2.39836	0.683038	1.68858	0.678125	NaN	NaN
450	1.56852	0.177068	0.846759	1.61605	0.503252	1.00027	0.422884	1.02656	0.256272

## Sheet: Fig1f
	SUBDUCTION (mmol C m-2 d-1)
Depth	605.1	605.2	605.4	605.5	704.1	704.2	704.4	810.1	810.2	810.3	810.4	810.5	810.6
25	550.08	74.984	346.995	52.0023	377.785	170.063	504.875	233.775	85.1358	66.7507	244.863	62.5721	111.555
30	418.359	72.1823	325.348	56.1839	354.804	166.163	469.771	221.18	89.8495	62.7515	238.239	60.5849	118.749
35	318.651	69.7936	301.291	61.3906	330.848	162.611	430.753	200.876	91.9288	57.7631	231.905	53.8397	125.627
40	233.465	68.0564	277.234	65.6977	298.569	158.397	395.808	180.81	91.8584	54.2517	221.798	48.5848	125.465
45	185.596	66.4109	253.44	68.566	273.14	152.112	364.453	159.154	90.5102	52.6835	212.513	43.6458	124.303
50	136.037	63.4613	230.323	72.9367	244.54	144.327	327.642	139.513	88.2316	44.9768	198.424	41.7249	119.058
55	119.645	61.1536	207.305	81.4248	219.464	136.512	293.513	122.763	84.6294	42.9677	183.389	39.8702	113.36
60	97.2801	58.2573	188.991	89.6904	194.136	127.746	261.234	106.629	79.7198	38.6774	161.697	37.5746	106.472
65	87.0862	55.3219	174.778	95.7138	169.653	118.61	232.896	92.3583	73.8326	33.4273	142.69	35.3131	99.5886
70	78.3423	51.3398	154.131	94.1729	150.461	109.408	196.01	78.9241	69.9073	29.2951	123.001	29.0167	93.5171
75	68.2226	49.4666	139.87	88.3054	138.79	98.6674	167.93	67.9445	66.2087	27.5537	106.426	28.5297	86.3191
80	66.6813	44.2921	126.826	81.5883	121.685	89.0308	140.504	58.3339	63.1035	23.9046	90.9274	28.0519	80.1704
85	61.7549	39.7341	113.074	73.3508	106.701	79.9587	120.473	50.331	57.7798	22.8569	76.51	28.0287	75.3162
90	59.6951	36.6383	96.4477	65.9849	93.8007	69.8556	91.9663	43.9149	54.5969	19.9911	66.613	23.7737	69.8489
95	54.0774	32.39	82.3606	58.6304	87.5393	62.4877	66.0587	38.316	50.6999	18.1305	57.8691	22.2865	64.7255
100	48.6485	29.1627	65.0358	52.0083	78.8528	55.1285	44.6487	32.941	47.0586	14.658	51.0453	19.4064	58.5819
105	41.4338	24.7885	48.7571	47.2132	70.0228	48.5487	36.3485	29.8552	43.9108	10.9989	44.6975	17.8909	52.0091
110	41.9044	20.5192	35.2876	42.2656	64.6745	42.9503	27.26	26.2034	40.5503	7.44953	39.7048	13.9955	44.9862
115	39.9008	16.8401	28.6771	38.1443	55.3668	37.9956	24.044	22.7368	36.9639	6.14173	37.2061	12.7575	37.319
120	39.0918	14.0053	24.1392	34.3861	50.4194	33.3897	19.4197	21.2342	34.0358	4.53866	33.7841	12.7298	31.5599
125	35.7535	11.5251	19.9082	32.2867	46.9721	28.4559	17.5624	19.1368	29.9222	5.59627	32.0243	11.6736	28.7043
130	33.7246	9.78506	17.6599	28.9022	41.5705	23.1999	16.8659	17.4064	25.1065	6.02952	28.8743	11.8664	25.9102
135	33.5839	9.17268	15.7223	25.9476	40.374	15.7649	15.1437	15.7544	19.6477	4.35707	26.6732	12.9877	23.9481
140	35.7977	8.88807	15.2538	25.0308	37.9807	9.96809	13.715	13.5287	16.0234	5.16819	26.67	11.7343	21.2732
145	30.1667	7.48818	14.1016	23.0042	36.025	8.50979	13.9916	12.5614	13.9255	5.72795	23.4799	10.481	19.697
150	26.296	7.53949	12.4379	20.7668	34.708	7.69548	13.2682	11.8312	12.5546	5.62907	21.1226	9.99434	17.8294
155	24.8777	7.45134	11.1708	19.5036	32.9546	6.33299	12.9547	11.0068	12.0614	4.96599	21.5391	8.70033	17.1286
160	27.4624	6.22876	10.7919	18.9957	31.8505	6.12459	11.7749	9.52615	10.1748	5.10422	19.9867	9.54192	15.8895
165	21.6351	5.88527	9.59524	17.8598	29.999	5.29227	10.3349	8.88426	10.0887	5.08764	19.533	8.58935	14.668
170	25.3653	5.15983	8.88793	17.0997	29.0119	5.23585	10.2818	8.23243	9.34987	4.28938	17.5515	7.62392	13.275
175	22.2947	4.63028	7.93442	15.0166	26.11	5.2568	9.20405	8.17378	8.88374	5.15638	17.198	8.93917	12.8284
180	23.2926	4.67959	7.20675	14.3447	25.5979	4.28128	10.7823	7.87689	7.99099	4.64432	15.8381	9.04811	11.9652
185	23.9369	4.34514	7.53682	13.2375	23.7216	4.47861	9.01522	6.7488	8.49329	5.05186	15.2466	6.61573	10.9101
190	23.9611	4.11248	7.41242	12.9319	23.9658	4.83945	7.27092	6.70812	7.52061	5.08085	16.2804	5.55921	11.0616
195	18.5593	3.45286	7.12996	12.7459	22.2467	4.30241	8.0894	6.03509	6.47029	4.6144	14.6689	6.4259	9.9739
200	19.95	4.23097	6.50816	11.9495	21.6674	3.60324	8.34204	5.90079	6.82035	4.88915	14.2707	6.5522	9.42263
205	16.6468	3.80432	6.48418	11.6047	20.5238	3.58193	6.86203	5.42232	6.12431	5.0223	13.641	6.90641	8.62533
210	18.1325	3.53935	5.68039	10.5867	19.4405	3.34482	6.73907	4.50201	5.79465	4.34497	13.1439	4.90974	8.21281
215	19.2552	3.46616	5.53552	10.6758	19.5666	3.3853	6.31509	5.04624	5.28363	3.4267	12.5332	5.41986	8.22969
220	20.0293	4.04155	5.10377	10.0208	19.0069	2.88633	5.59514	4.20298	5.12728	4.09125	11.1904	5.4642	7.06788
225	20.0224	3.08484	5.52742	9.07242	17.5183	3.22532	5.78583	4.30881	4.41216	4.4293	11.9537	5.33425	7.2063
230	19.2968	3.04962	5.51664	8.79432	17.648	2.98841	5.50506	4.0831	4.63682	3.57087	10.7763	4.59732	6.41237
235	20.4552	3.48634	5.02174	8.62255	16.5878	3.07088	5.73519	3.5383	4.33891	3.72009	10.1187	4.27341	5.87593
240	16.1502	3.81646	4.47668	8.14643	15.1542	2.33623	6.04213	3.24452	4.05065	3.36618	9.58615	4.78993	6.32081
245	15.0048	3.66056	4.41439	7.40748	14.6286	2.40776	5.43219	3.16966	4.10702	3.80965	10.0753	3.43279	5.97378
250	17.7917	3.68971	3.76336	7.51657	14.9071	2.60932	4.82067	3.59878	3.8773	3.49874	9.58854	4.24871	5.33596
255	14.2235	3.53284	4.48717	6.81977	14.4726	2.51254	5.2393	2.6087	3.41743	3.99425	9.29387	4.38278	5.55225
260	16.97	3.49402	4.48268	6.36818	13.757	2.62032	4.8429	2.78996	3.95368	4.04756	8.86893	3.82806	5.32523
265	15.1802	3.61422	3.33609	5.99507	12.9423	2.41745	5.20089	2.95971	3.58026	3.76474	7.54651	3.92478	5.2754
270	11.9412	3.26176	4.02369	5.97847	11.9272	2.66597	4.24266	2.71253	3.60219	3.65404	8.15767	3.4828	5.24731
275	14.8018	2.60925	4.05574	5.36594	10.9527	1.98987	4.74353	2.36662	3.51865	3.19595	7.87554	3.98808	4.48389
280	14.7987	3.27208	2.98606	4.97769	11.0917	2.36143	4.00393	2.577	3.04393	3.65714	7.87343	3.04619	4.58606
285	14.0353	2.69463	3.04785	5.41316	10.9636	2.87953	4.19083	2.49673	2.77347	3.10461	7.80228	3.21307	4.12828
290	14.0898	3.3425	3.63843	5.30598	9.71283	1.88769	3.73045	2.34413	2.63923	3.89157	6.55847	3.11404	4.31997
295	15.0295	2.79088	3.8383	4.38463	9.79866	2.51591	3.95515	2.69445	2.61052	3.30978	7.44676	2.70875	4.26236
300	13.5982	3.28651	3.80142	4.55759	9.19171	2.21511	3.76316	2.68329	2.70934	3.53086	7.13974	2.44	3.95268
305	13.774	3.23612	4.25259	4.52852	8.66767	1.8608	4.17102	2.55658	3.16908	3.55765	6.46346	2.85741	3.50544
310	12.8786	2.97409	2.96653	4.28207	8.59212	1.70492	2.90171	2.14204	2.34589	3.85091	5.92581	2.52079	3.89903
315	16.0003	3.34103	3.36138	4.17872	8.53213	2.26326	2.83572	2.10435	2.46875	3.50425	5.99621	2.52766	3.77958
320	14.039	2.61218	3.05374	3.65883	8.18253	2.07882	2.6952	2.45264	2.47495	3.68049	5.67203	3.08204	3.61753
325	13.0461	2.86864	2.87665	3.66008	8.51149	2.00092	2.8726	1.56043	2.49246	3.80388	5.61063	2.84581	3.56738
330	13.3355	3.23642	3.15329	3.33737	8.02491	1.80931	2.68018	1.90081	2.28791	3.96892	5.6167	3.35907	3.95617
335	14.3968	2.42626	2.94444	3.55369	7.68101	1.93994	2.54344	1.75482	2.21517	3.35914	5.85323	2.32319	3.54724
340	13.3235	2.63196	2.41131	3.55858	7.53391	1.55307	2.6503	1.95397	2.0081	3.51272	6.06916	2.22375	3.35995
345	14.4573	2.51994	2.01624	3.12415	7.39219	1.77354	2.50569	2.06234	2.02899	3.83655	4.70002	2.2595	2.88734
350	11.2917	2.20269	2.48831	2.95821	6.62244	1.49813	2.84182	1.67346	1.94012	3.44625	5.13268	2.69629	3.14889
355	12.7992	2.75961	2.95651	3.35366	6.05934	1.47453	2.33074	1.6276	2.39523	3.8133	4.44016	2.32111	3.23856
360	12.5064	2.9881	2.98451	2.4967	6.14538	1.46469	1.8897	1.75276	2.42156	3.67776	4.78694	2.48448	2.67204
365	11.3923	2.56627	2.10248	2.72753	5.76116	1.32937	2.546	1.58125	2.42129	2.99428	4.24445	2.46451	2.96232
370	12.7543	2.52966	2.83876	2.87639	5.06966	1.69892	2.75713	1.41014	1.71616	3.15941	4.66199	2.52116	3.42992
375	12.1878	3.06158	2.56969	2.79014	4.41084	1.26413	1.99735	1.57874	1.90245	3.28978	4.22136	2.07187	3.2704
380	12.6951	2.66557	1.6601	2.7308	5.5386	1.35429	2.18532	1.37746	2.13469	2.94123	3.86987	2.14204	2.91744
385	9.87568	2.94847	2.22461	3.13487	4.67072	1.67015	2.35113	1.71692	1.72304	2.82049	4.51871	1.93241	2.94983
390	11.1576	1.88783	1.78183	2.99998	4.35982	1.5097	1.94074	1.6196	1.79308	3.10649	3.89994	2.24844	2.73179
395	12.9086	2.84011	2.8033	2.54358	3.60909	1.48972	2.13623	1.35315	1.75551	3.17187	4.3879	1.96479	2.67047
400	12.2448	2.30104	1.89972	3.00319	4.27053	1.18962	1.50009	1.20375	1.85951	3.03477	4.0264	1.94699	2.82038
405	9.17936	2.96739	1.87629	2.21469	4.18088	1.22522	1.65233	1.33752	1.6342	3.21238	3.98419	2.11447	2.7941
410	12.7878	2.62574	1.45326	2.33058	3.6057	1.081	1.68829	1.26481	1.93533	2.77377	3.80907	2.00872	2.26902
415	10.6322	2.66814	2.05954	2.67834	3.76165	1.25956	1.58869	1.01203	1.62037	2.76036	3.00089	1.64929	2.86524
420	9.64872	2.69254	1.64033	2.3461	3.07873	1.45397	2.01051	1.3686	1.61334	2.78287	3.10252	1.66352	2.44006
425	10.7236	2.59756	1.645	2.5317	3.05789	1.18696	1.59663	1.1436	1.81363	3.18454	3.32656	2.13932	2.04595
430	9.40929	2.55709	1.71633	2.05424	3.33627	1.27364	1.81999	1.07686	1.52026	2.6065	3.1847	2.1563	2.30419
435	10.6057	2.65968	1.85725	2.29011	3.11396	1.24908	1.21175	1.17704	1.28927	2.69932	3.53674	1.52913	2.41715
440	12.0535	2.65047	1.73205	2.11865	2.85529	1.08941	1.41469	1.39411	1.73439	3.23199	2.96954	1.85754	2.76181
445	8.82083	2.43623	1.5307	2.43396	2.6328	1.18539	1.3103	1.34665	1.53871	2.8142	3.26854	1.3223	2.32867
450	10.4109	2.20462	1.21594	2.13147	2.81689	1.30447	1.0811	1.07147	1.3323	2.53462	3.55593	1.50561	2.38039
455	12.4462	2.62791	1.04768	2.1527	2.7934	1.08761	1.14864	1.04456	1.84509	2.70459	2.80426	1.61876	2.33758
460	8.09963	2.60149	1.18288	2.18505	2.15283	1.22583	1.53663	0.969212	1.21151	2.0567	2.92969	1.26143	2.48667
465	9.80778	2.66412	1.41352	2.31626	2.11582	1.21301	1.34684	0.883527	1.02948	2.66224	2.47975	1.65572	2.43819
470	9.64884	2.08122	1.48659	1.86381	2.25804	1.25766	1.2937	1.07441	1.76112	2.49414	2.62514	1.24291	2.07576
475	10.8317	2.54615	1.39586	1.58039	1.95995	1.19002	1.24631	0.878136	1.33457	2.49797	3.17133	1.50807	2.38993
480	10.419	2.60383	1.85147	1.97971	2.07786	1.18692	1.38223	1.05809	1.38695	3.05368	3.02844	1.60244	2.3437
485	11.1204	2.08374	1.93992	2.12943	1.76282	1.29133	1.02719	0.831094	1.44604	2.6446	2.78778	1.70798	2.43796
490	10.8771	2.66461	1.26259	1.57254	1.73901	1.01035	1.10642	0.994708	1.48794	2.40336	2.78178	1.16491	2.2488
495	9.78167	2.44884	1.61401	1.81463	1.97311	1.27079	1.03963	0.981177	1.27628	2.98227	2.48612	1.25115	2.23887
500	9.42179	2.37494	2.05993	1.6019	1.91492	1.25424	1.44469	1.03142	1.47103	2.67954	2.62338	1.20314	2.24398
505	8.57154	2.05262	1.83802	1.8149	1.56514	1.08287	1.0352	1.06015	1.44697	2.80513	2.62675	1.51245	2.48476
510	8.88075	2.25832	1.42379	1.6296	1.50796	0.971264	1.33217	1.07181	1.44847	2.19032	3.09679	0.842138	2.65678
515	10.3391	2.01159	1.50549	1.92026	1.33603	0.948924	1.15472	1.2835	1.78725	2.19616	2.62354	1.40935	1.98785
520	10.0511	2.02855	1.3759	1.5573	1.29339	0.856284	1.23023	1.30939	1.32533	2.07292	2.34554	1.2685	1.64176
525	9.04353	2.50669	1.53513	1.75611	1.5143	0.969229	0.832768	0.868977	1.20633	2.21319	2.40179	1.09356	2.3096
530	8.48308	2.32393	1.06558	1.64867	1.74756	1.10686	0.942742	1.17775	1.48256	2.32446	3.1051	1.49186	1.9837
535	11.4009	2.44231	1.35774	1.96459	1.56389	1.0198	1.01215	0.818087	0.85739	2.66866	2.51566	0.999512	2.22442
540	8.11084	2.3704	2.09403	1.63188	1.32743	1.1859	1.2061	1.10131	1.06884	2.35321	2.65553	1.08436	2.02968
545	10.0294	2.45959	0.966309	1.95292	1.38269	0.913527	0.702837	0.954121	1.11501	2.23627	2.5306	1.19905	1.79935
550	9.48825	2.89353	1.36025	1.78422	1.30265	1.27836	1.06661	0.925456	1.09367	2.5737	3.50712	1.46228	2.21736
555	8.19173	1.91989	1.18668	1.81883	0.953213	0.951164	0.776543	0.99882	1.14602	2.08556	2.79432	0.897565	2.01074
560	10.113	2.42991	1.58323	1.88001	1.15903	0.939947	0.922825	0.74407	0.976955	2.21101	2.20087	1.02153	1.99848
565	9.2187	2.24168	1.40991	1.63815	1.02405	1.01932	1.06264	0.882524	1.35483	2.46215	2.56703	1.16138	2.22136
570	7.72841	2.1048	1.4099	2.04192	0.998774	0.755065	0.678946	0.920618	1.23339	2.70159	2.90144	0.852655	2.22272
575	8.92243	2.10917	1.03344	1.68042	0.880624	0.871144	0.707016	1.02613	1.05634	2.49763	2.35687	0.915851	1.91233
580	8.36997	2.33997	1.68051	1.84604	0.932532	0.734748	0.552578	0.950564	1.14975	2.0628	2.28779	1.11605	2.10368
585	8.64638	1.93502	1.07601	1.6915	1.00386	0.979225	0.688199	0.610527	1.11211	1.88927	2.35341	0.900326	1.86014
590	7.28682	1.97015	1.26346	1.62835	0.730497	0.718254	0.714844	1.01315	1.23972	2.36573	2.05733	1.0952	1.98574
595	8.52144	2.39106	1.2579	1.60969	0.48907	0.601244	0.861539	0.845445	0.92911	2.13199	2.8292	0.777734	2.31942
600	8.58367	1.76908	1.56116	1.56464	0.668584	0.811594	0.475827	0.827242	0.950382	1.7112	2.53286	0.930809	2.26206

## Sheet: Fig2
	SINKING PARTICLES			ACTIVE TRANSPORT			SUBDUCTION				SEQUESTRATION TIMES (INTERP)				SEQUESTRATION TIMES (DISCRETE RELEASE DEPTHS)
Depth	Remineralization	Lower limit 95%CI	Upper limit 95% CI	Respiration + Excretion	Lower limit 95%CI	Upper limit 95% CI	Remineralization	Lower limit 95%CI	Upper limit 95% CI		Depth	Mean Sequestration Time	Std Sequestration Time		Depth	Mean Sequestration Time	Std Sequestration Time
	mmol C m-3	mmol C m-3	mmol C m-3	mmol C m-3	mmol C m-3	mmol C m-3	mmol C m-3	mmol C m-3	mmol C m-3		m	years	years		m	years	years
100.5	0.0645889	0.0334771	0.095217	0.00817014	0.000736926	0.0198663	0.0405495	0.0286182	0.0527867		100	102.279	3.67726		100	102.279	3.67726
101.5	0.0634967	0.0329161	0.0936158	0.00817014	0.000736926	0.0198663	0.047367	0.0340403	0.0609269		101	105.74	3.90958		150	230.759	17.8035
102.5	0.0624334	0.0323699	0.0920569	0.00817014	0.000736926	0.0198663	0.0512813	0.0368096	0.0659356		102	109.158	4.38383		200	306.137	10.7176
103.5	0.0613979	0.0318379	0.0905218	0.00817014	0.000736926	0.0198663	0.0550213	0.0395742	0.07038		103	112.532	5.00786		300	455.074	10.7369
104.5	0.0603894	0.0313196	0.0890496	0.00817014	0.000736926	0.0198663	0.0567319	0.0415002	0.0717099		104	115.864	5.71292		400	605.626	14.6773
105.5	0.0594068	0.0308146	0.0876154	0.00817014	0.000736926	0.0198663	0.0587001	0.0428313	0.0742857		105	119.153	6.45586		500	661.233	7.54864
106.5	0.0584492	0.0303223	0.0862142	0.00817014	0.000736926	0.0198663	0.0597285	0.0439219	0.075074		106	122.4	7.21089		750	1036.92	32.4855
107.5	0.0575158	0.0298418	0.084845	0.00817014	0.000736926	0.0198663	0.0602965	0.0445582	0.0752894		107	125.606	7.96256		1000	1335.18	57.0361
108.5	0.0566058	0.0293706	0.0835009	0.00817014	0.000736926	0.0198663	0.059921	0.0446504	0.0744499		108	128.771	8.70143
109.5	0.0557183	0.0289109	0.0821942	0.00817014	0.000736926	0.0198663	0.0611247	0.0452574	0.076142		109	131.895	9.4216
110.5	0.0548526	0.0284626	0.0809271	0.00817014	0.000736926	0.0198663	0.0602292	0.0451756	0.0748319		110	134.979	10.1193
111.5	0.0540079	0.0280251	0.0796783	0.00817014	0.000736926	0.0198663	0.0605965	0.0457929	0.0751183		111	138.024	10.7921
112.5	0.0531837	0.0275982	0.0784833	0.00817014	0.000736926	0.0198663	0.060162	0.0455478	0.0742444		112	141.029	11.4384
113.5	0.0523791	0.0271815	0.0772814	0.00817014	0.000736926	0.0198663	0.0597099	0.0452043	0.0736276		113	143.996	12.0574
114.5	0.0515936	0.0267711	0.0760943	0.00817014	0.000736926	0.0198663	0.058821	0.0446481	0.0727102		114	146.924	12.6483
115.5	0.0508266	0.0263774	0.0749541	0.00817014	0.000736926	0.0198663	0.0575882	0.043563	0.0715386		115	149.815	13.211
116.5	0.0500774	0.0259893	0.0738426	0.00817014	0.000736926	0.0198663	0.0566453	0.0428614	0.0701799		116	152.668	13.7452
117.5	0.0493456	0.0256102	0.0727787	0.00817014	0.000736926	0.0198663	0.0560252	0.0421922	0.0697553		117	155.485	14.2511
118.5	0.0486305	0.0252398	0.0717287	0.00817014	0.000736926	0.0198663	0.0553962	0.0416756	0.0689204		118	158.265	14.7288
119.5	0.0479316	0.0248778	0.0707022	0.00817014	0.000736926	0.0198663	0.0536617	0.0402624	0.0669899		119	161.009	15.1785
120.5	0.0472485	0.0245239	0.0696949	0.00817014	0.000736926	0.0198663	0.0524962	0.0396857	0.0648812		120	163.718	15.6006
121.5	0.0465807	0.0241779	0.068698	0.00817014	0.000736926	0.0198663	0.0513186	0.0384943	0.0638455		121	166.392	15.9953
122.5	0.0459276	0.0238398	0.0677372	0.00817014	0.000736926	0.0198663	0.0503171	0.0376663	0.062724		122	169.031	16.3631
123.5	0.0452889	0.0235088	0.0668013	0.00817014	0.000736926	0.0198663	0.0484965	0.0360771	0.0607037		123	171.636	16.7044
124.5	0.0446641	0.0231836	0.0658857	0.00817014	0.000736926	0.0198663	0.0470322	0.0351439	0.058555		124	174.207	17.0196
125.5	0.0440529	0.0228645	0.0649898	0.00817014	0.000736926	0.0198663	0.0458343	0.0342222	0.057109		125	176.745	17.3091
126.5	0.0434547	0.0225583	0.0641131	0.00817014	0.000736926	0.0198663	0.0448943	0.0333898	0.0559841		126	179.251	17.5736
127.5	0.0428693	0.0222551	0.0632517	0.00817014	0.000736926	0.0198663	0.0442569	0.0329368	0.0552261		127	181.724	17.8134
128.5	0.0422963	0.0219581	0.0623956	0.00817014	0.000736926	0.0198663	0.0430223	0.0317527	0.0539863		128	184.165	18.029
129.5	0.0417353	0.0216674	0.0615575	0.00817014	0.000736926	0.0198663	0.0421776	0.031101	0.0528941		129	186.575	18.2211
130.5	0.0411859	0.0213864	0.0607371	0.00817014	0.000736926	0.0198663	0.0407274	0.0302156	0.0509343		130	188.955	18.3901
131.5	0.0406479	0.0211114	0.0599337	0.00817014	0.000736926	0.0198663	0.0402482	0.0298306	0.0504574		131	191.303	18.5365
132.5	0.0401209	0.020842	0.0591469	0.00817014	0.000736926	0.0198663	0.0396465	0.0293171	0.0498593		132	193.622	18.661
133.5	0.0396047	0.020578	0.0583762	0.00817014	0.000736926	0.0198663	0.0382167	0.0278653	0.048615		133	195.911	18.764
134.5	0.0390988	0.020317	0.0576212	0.00817014	0.000736926	0.0198663	0.0375345	0.0272062	0.0479576		134	198.171	18.8461
135.5	0.0386031	0.020064	0.0568814	0.00817014	0.000736926	0.0198663	0.0362177	0.0261606	0.0464079		135	200.403	18.9079
136.5	0.0381173	0.0198163	0.0561608	0.00817014	0.000736926	0.0198663	0.0354427	0.0257323	0.0452908		136	202.607	18.95
137.5	0.037641	0.0195734	0.0554671	0.00817014	0.000736926	0.0198663	0.0348757	0.0251954	0.044863		137	204.782	18.9729
138.5	0.0371741	0.0193345	0.0547716	0.00817014	0.000736926	0.0198663	0.0338086	0.0241852	0.043838		138	206.931	18.9773
139.5	0.0367163	0.0190969	0.0540898	0.00817014	0.000736926	0.0198663	0.0324251	0.0236657	0.041576		139	209.053	18.9637
140.5	0.0362673	0.0188638	0.0534257	0.00817014	0.000736926	0.0198663	0.0316622	0.0231392	0.0404574		140	211.148	18.9327
141.5	0.035827	0.0186351	0.0527667	0.00817014	0.000736926	0.0198663	0.0307164	0.0224546	0.0390683		141	213.218	18.8849
142.5	0.035395	0.0184109	0.0521224	0.00817014	0.000736926	0.0198663	0.0303489	0.0223569	0.0383832		142	215.262	18.821
143.5	0.0349712	0.0181908	0.0514916	0.00817014	0.000736926	0.0198663	0.0287382	0.0213981	0.0360511		143	217.282	18.7415
144.5	0.0345554	0.0179749	0.0508727	0.00817014	0.000736926	0.0198663	0.0276227	0.0206675	0.0345645		144	219.277	18.6471
145.5	0.0341473	0.017763	0.0502668	0.00817014	0.000736926	0.0198663	0.0268847	0.020242	0.033449		145	221.248	18.5385
146.5	0.0337468	0.017555	0.0496777	0.00817014	0.000736926	0.0198663	0.0257189	0.0192008	0.0320936		146	223.195	18.4161
147.5	0.0333537	0.0173509	0.049091	0.00817014	0.000736926	0.0198663	0.0249128	0.0188538	0.0308209		147	225.119	18.2808
148.5	0.0329677	0.0171505	0.0485201	0.00817014	0.000736926	0.0198663	0.0239578	0.0180389	0.0297423		148	227.021	18.1332
149.5	0.0325888	0.0169537	0.047963	0.00667266	0.00162463	0.0151189	0.0230817	0.0174764	0.028643		149	228.901	17.9738
150.5	0.0322167	0.0167604	0.0474147	0.00517518	0.00160755	0.0106487	0.022232	0.01682	0.027675		150	230.759	17.8035
151.5	0.0318513	0.0165707	0.0468763	0.00517518	0.00160755	0.0106487	0.0213881	0.0162068	0.0266902		151	232.595	17.6228
152.5	0.0314924	0.0163843	0.0463346	0.00517518	0.00160755	0.0106487	0.0210677	0.0160063	0.0262785		152	234.411	17.4325
153.5	0.0311398	0.0161981	0.0457985	0.00517518	0.00160755	0.0106487	0.0203625	0.0155539	0.0252948		153	236.207	17.2332
154.5	0.0307934	0.0160197	0.0452877	0.00517518	0.00160755	0.0106487	0.0196403	0.0149482	0.0244952		154	237.982	17.0258
155.5	0.0304531	0.0158445	0.0447874	0.00517518	0.00160755	0.0106487	0.0189372	0.014306	0.0238107		155	239.738	16.8108
156.5	0.0301187	0.0156699	0.0442996	0.00517518	0.00160755	0.0106487	0.0185383	0.0139408	0.0233862		156	241.476	16.5891
157.5	0.0297901	0.0154972	0.0438216	0.00517518	0.00160755	0.0106487	0.0181872	0.0138217	0.0228093		157	243.195	16.3613
158.5	0.0294671	0.0153275	0.0433517	0.00517518	0.00160755	0.0106487	0.0176979	0.0134763	0.0221726		158	244.895	16.1283
159.5	0.0291496	0.0151606	0.0428898	0.00517518	0.00160755	0.0106487	0.017337	0.0132004	0.0216443		159	246.579	15.8909
160.5	0.0288374	0.0149966	0.0424356	0.00517518	0.00160755	0.0106487	0.0175007	0.0133715	0.0216622		160	248.245	15.6497
161.5	0.0285306	0.0148354	0.0419837	0.00517518	0.00160755	0.0106487	0.0168793	0.0127423	0.0212858		161	249.894	15.4056
162.5	0.0282288	0.0146769	0.0415391	0.00517518	0.00160755	0.0106487	0.0162808	0.0123807	0.0203898		162	251.527	15.1594
163.5	0.0279321	0.0145247	0.041102	0.00517518	0.00160755	0.0106487	0.0159782	0.0121414	0.0200832		163	253.145	14.9119
164.5	0.0276402	0.0143767	0.0406774	0.00517518	0.00160755	0.0106487	0.0157445	0.0119166	0.0198018		164	254.747	14.6639
165.5	0.0273532	0.014231	0.0402521	0.00517518	0.00160755	0.0106487	0.0155246	0.011593	0.0198053		165	256.335	14.4164
166.5	0.0270708	0.0140877	0.0398331	0.00517518	0.00160755	0.0106487	0.0152811	0.0116572	0.0192327		166	257.908	14.1701
167.5	0.026793	0.0139434	0.0394239	0.00517518	0.00160755	0.0106487	0.0146374	0.0110949	0.0185426		167	259.467	13.9259
168.5	0.0265197	0.0138014	0.0390213	0.00517518	0.00160755	0.0106487	0.0143671	0.0108713	0.0181724		168	261.013	13.6846
169.5	0.0262508	0.0136617	0.0386251	0.00517518	0.00160755	0.0106487	0.0140711	0.0106242	0.0177948		169	262.546	13.4472
170.5	0.0259862	0.0135242	0.0382377	0.00517518	0.00160755	0.0106487	0.0138919	0.0105703	0.0175109		170	264.066	13.2144
171.5	0.0257257	0.0133889	0.0378594	0.00517518	0.00160755	0.0106487	0.0133175	0.0101089	0.016834		171	265.575	12.9872
172.5	0.0254694	0.0132557	0.0374871	0.00517518	0.00160755	0.0106487	0.0131258	0.00991538	0.0166861		172	267.071	12.7664
173.5	0.025217	0.0131246	0.0371162	0.00517518	0.00160755	0.0106487	0.0132362	0.0100198	0.0168357		173	268.557	12.5527
174.5	0.0249686	0.0129956	0.0367484	0.00517518	0.00160755	0.0106487	0.0130116	0.00992719	0.0163284		174	270.032	12.347
175.5	0.0247241	0.0128685	0.0363862	0.00517518	0.00160755	0.0106487	0.0126805	0.00962507	0.0160464		175	271.496	12.1501
176.5	0.0244833	0.0127434	0.0360297	0.00517518	0.00160755	0.0106487	0.0121932	0.00922855	0.0154777		176	272.951	11.9627
177.5	0.0242462	0.0126202	0.0356786	0.00517518	0.00160755	0.0106487	0.0118752	0.00902924	0.0150253		177	274.397	11.7854
178.5	0.0240127	0.0124989	0.0353329	0.00517518	0.00160755	0.0106487	0.0119557	0.00909763	0.0150546		178	275.834	11.6188
179.5	0.0237827	0.0123794	0.0349913	0.00517518	0.00160755	0.0106487	0.0116305	0.00889113	0.0145697		179	277.262	11.4636
180.5	0.0235562	0.0122617	0.0346559	0.00517518	0.00160755	0.0106487	0.0117713	0.0088892	0.0149474		180	278.683	11.3201
181.5	0.0233331	0.0121458	0.0343269	0.00517518	0.00160755	0.0106487	0.0112625	0.00858809	0.0142226		181	280.096	11.1887
182.5	0.0231133	0.0120313	0.0340016	0.00517518	0.00160755	0.0106487	0.0107082	0.00809949	0.0136308		182	281.502	11.0698
183.5	0.0228968	0.0119179	0.0336811	0.00517518	0.00160755	0.0106487	0.0107851	0.00824625	0.0136441		183	282.901	10.9634
184.5	0.0226834	0.0118062	0.0333654	0.00517518	0.00160755	0.0106487	0.0103446	0.00791524	0.0131411		184	284.295	10.8697
185.5	0.0224732	0.0116961	0.0330552	0.00517518	0.00160755	0.0106487	0.0102971	0.00801545	0.0127665		185	285.682	10.7885
186.5	0.022266	0.0115877	0.0327506	0.00517518	0.00160755	0.0106487	0.0101971	0.0079516	0.0127056		186	287.065	10.7197
187.5	0.0220619	0.0114808	0.0324505	0.00517518	0.00160755	0.0106487	0.00974221	0.00734758	0.0124913		187	288.443	10.6631
188.5	0.0218607	0.0113755	0.0321546	0.00517518	0.00160755	0.0106487	0.0101649	0.00793289	0.0126445		188	289.817	10.6181
189.5	0.0216623	0.0112717	0.031863	0.00517518	0.00160755	0.0106487	0.00943462	0.00713902	0.0119649		189	291.187	10.5843
190.5	0.0214668	0.0111693	0.0315756	0.00517519	0.00160755	0.0106487	0.00952549	0.00742612	0.0118168		190	292.553	10.561
191.5	0.0212741	0.0110685	0.0312922	0.00517519	0.00160756	0.0106487	0.00965663	0.00746666	0.0120563		191	293.917	10.5476
192.5	0.0210841	0.0109711	0.0310128	0.00517519	0.00160756	0.0106487	0.00892538	0.0068955	0.0112016		192	295.278	10.5433
193.5	0.0208968	0.0108751	0.0307374	0.00517519	0.00160756	0.0106487	0.00897682	0.00702755	0.0111907		193	296.637	10.5471
194.5	0.0207121	0.0107804	0.0304658	0.00517519	0.00160756	0.0106487	0.0088226	0.00679626	0.0111303		194	297.995	10.5581
195.5	0.0205299	0.010687	0.0301987	0.00517519	0.00160756	0.0106487	0.00862588	0.00670914	0.0108139		195	299.352	10.5753
196.5	0.0203503	0.0105949	0.0299342	0.00517519	0.00160756	0.0106487	0.00867853	0.00673591	0.0108603		196	300.709	10.5977
197.5	0.0201731	0.0105036	0.0296733	0.00517519	0.00160756	0.0106487	0.00845456	0.00663188	0.0104793		197	302.065	10.6242
198.5	0.0199984	0.0104128	0.0294164	0.0051752	0.00160756	0.0106487	0.00812158	0.00624317	0.0103022		198	303.421	10.6537
199.5	0.019826	0.0103232	0.029163	0.00923036	0.00308667	0.0181697	0.00802613	0.00627319	0.0100096		199	304.779	10.6853
200.5	0.019656	0.0102348	0.028913	0.0132855	0.00277843	0.0307271	0.00793847	0.00617239	0.00993228		200	306.137	10.7176
201.5	0.0194883	0.0101476	0.0286664	0.0132855	0.00277843	0.0307271	0.0074761	0.00584939	0.00935278		201	307.497	10.7498
202.5	0.0193228	0.0100616	0.0284276	0.0132855	0.00277843	0.0307271	0.00755468	0.00595569	0.0093245		202	308.859	10.7811
203.5	0.0191595	0.00997677	0.0281924	0.0132855	0.00277844	0.0307271	0.00735523	0.00578115	0.00913073		203	310.223	10.8106
204.5	0.0189984	0.00989303	0.0279568	0.0132855	0.00277844	0.0307271	0.00726124	0.00565412	0.00906574		204	311.589	10.8379
205.5	0.0188395	0.0098104	0.0277219	0.0132855	0.00277844	0.0307271	0.00734745	0.005698	0.00917592		205	312.956	10.8624
206.5	0.0186826	0.00972885	0.0274901	0.0132856	0.00277845	0.0307271	0.00711941	0.00544821	0.00904235		206	314.326	10.8837
207.5	0.0185278	0.00964838	0.0272613	0.0132856	0.00277845	0.0307271	0.00720867	0.00554673	0.00905663		207	315.697	10.9012
208.5	0.018375	0.00956895	0.0270355	0.0132856	0.00277846	0.0307271	0.00677152	0.00519017	0.00858452		208	317.07	10.9146
209.5	0.0182242	0.00949054	0.0268127	0.0132856	0.00277846	0.0307271	0.00688495	0.00542232	0.00851798		209	318.445	10.9236
210.5	0.0180753	0.00941315	0.0265928	0.0132856	0.00277847	0.0307271	0.00659875	0.00511795	0.00828202		210	319.822	10.9279
211.5	0.0179283	0.00933676	0.0263756	0.0132856	0.00277847	0.0307271	0.00666519	0.00527906	0.00823734		211	321.201	10.9272
212.5	0.0177833	0.00926134	0.0261613	0.0132856	0.00277848	0.0307271	0.00674901	0.00523552	0.00839672		212	322.582	10.9214
213.5	0.01764	0.00918643	0.0259552	0.0132856	0.00277848	0.0307272	0.00625996	0.00478499	0.00799209		213	323.965	10.9103
214.5	0.0174986	0.00911266	0.0257523	0.0132856	0.00277849	0.0307272	0.00629088	0.00493236	0.00781104		214	325.35	10.8938
215.5	0.017359	0.00904076	0.0255519	0.0132856	0.0027785	0.0307272	0.00611415	0.00484032	0.00749919		215	326.738	10.8717
216.5	0.0172211	0.00896908	0.025354	0.0132856	0.00277851	0.0307272	0.00612348	0.00486996	0.00748243		216	328.127	10.844
217.5	0.0170849	0.00889829	0.0251555	0.0132856	0.00277852	0.0307272	0.00616378	0.00481085	0.00766809		217	329.518	10.8106
218.5	0.0169505	0.00882839	0.0249539	0.0132857	0.00277853	0.0307272	0.00597339	0.00472993	0.00741513		218	330.912	10.7715
219.5	0.0168177	0.00875934	0.0247549	0.0132857	0.00277854	0.0307272	0.00593674	0.00468936	0.00728735		219	332.308	10.7268
220.5	0.0166865	0.00869115	0.0245583	0.0132857	0.00277855	0.0307272	0.00574312	0.0045526	0.00707277		220	333.706	10.6763
221.5	0.016557	0.00862379	0.0243642	0.0132857	0.00277857	0.0307273	0.00587392	0.00466347	0.00716939		221	335.106	10.6202
222.5	0.016429	0.00855726	0.0241725	0.0132857	0.00277858	0.0307273	0.00565933	0.0045017	0.00697475		222	336.509	10.5585
223.5	0.0163026	0.00849153	0.0239831	0.0132857	0.0027786	0.0307273	0.00565258	0.00447425	0.00698643		223	337.914	10.4913
224.5	0.0161777	0.0084266	0.0237984	0.0132858	0.00277862	0.0307273	0.00571341	0.00444523	0.00724028		224	339.321	10.4187
225.5	0.0160543	0.00836245	0.023617	0.0132858	0.00277864	0.0307274	0.00547248	0.00434106	0.00673924		225	340.731	10.3408
226.5	0.0159324	0.00829906	0.0234377	0.0132858	0.00277866	0.0307274	0.00538055	0.0041635	0.00691292		226	342.143	10.2577
227.5	0.015812	0.00823644	0.0232606	0.0132858	0.00277868	0.0307274	0.00517241	0.00407106	0.00642642		227	343.557	10.1695
228.5	0.015693	0.00817456	0.0230856	0.0132859	0.00277871	0.0307275	0.0051108	0.00400195	0.00642395		228	344.974	10.0764
229.5	0.0155754	0.00811341	0.0229127	0.0132859	0.00277874	0.0307275	0.00510438	0.00403496	0.00633141		229	346.393	9.97858
230.5	0.0154592	0.00805298	0.0227418	0.0132859	0.00277877	0.0307275	0.00532146	0.00407835	0.0070003		230	347.815	9.87621
231.5	0.0153443	0.00799326	0.0225729	0.013286	0.0027788	0.0307276	0.00499306	0.00391297	0.00624871		231	349.239	9.76949
232.5	0.0152308	0.00793424	0.022406	0.013286	0.00277883	0.0307276	0.00516867	0.0039929	0.0065844		232	350.666	9.65863
233.5	0.0151186	0.0078759	0.0222411	0.0132861	0.00277887	0.0307277	0.00496095	0.00390739	0.00611377		233	352.096	9.54385
234.5	0.0150078	0.00781817	0.022078	0.0132861	0.00277891	0.0307277	0.00490744	0.00396815	0.005957		234	353.528	9.42539
235.5	0.0148981	0.00776046	0.0219168	0.0132862	0.00277896	0.0307278	0.00473413	0.00378373	0.00582133		235	354.962	9.30352
236.5	0.0147898	0.00770342	0.0217575	0.0132862	0.00277901	0.0307279	0.00468709	0.00358401	0.00607173		236	356.4	9.1785
237.5	0.0146827	0.00764705	0.0216	0.0132863	0.00277906	0.0307279	0.00487128	0.00376376	0.00621081		237	357.84	9.05062
238.5	0.0145768	0.00759131	0.0214443	0.0132864	0.00277912	0.030728	0.00471093	0.00368463	0.00595727		238	359.282	8.9202
239.5	0.0144721	0.00753622	0.0212904	0.0132864	0.00277918	0.0307281	0.00474313	0.00371642	0.00603675		239	360.727	8.78756
240.5	0.0143686	0.00748175	0.0211357	0.0132865	0.00277925	0.0307282	0.00451709	0.00357881	0.00566851		240	362.176	8.65304
241.5	0.0142663	0.0074279	0.0209818	0.0132866	0.00277932	0.0307283	0.00465235	0.00371092	0.00579808		241	363.626	8.517
242.5	0.0141651	0.00737465	0.0208346	0.0132867	0.0027794	0.0307284	0.00461032	0.00371759	0.00572708		242	365.08	8.37984
243.5	0.0140651	0.00732201	0.0206891	0.0132868	0.00277949	0.0307285	0.00434488	0.00343286	0.00535913		243	366.537	8.24197
244.5	0.0139661	0.00726995	0.0205437	0.0132869	0.00277958	0.0307286	0.00439721	0.00347041	0.0054706		244	367.996	8.1038
245.5	0.0138683	0.00721848	0.0203981	0.0132871	0.00277968	0.0307287	0.00427582	0.00331383	0.00542803		245	369.458	7.96579
246.5	0.0137715	0.00716757	0.0202542	0.0132872	0.00277979	0.0307289	0.00434842	0.00337801	0.00560083		246	370.923	7.82844
247.5	0.0136758	0.00711723	0.0201143	0.0132873	0.00277991	0.030729	0.00422745	0.00333417	0.00531703		247	372.391	7.69223
248.5	0.0135812	0.00706744	0.0199763	0.0132875	0.00278004	0.0307292	0.00418567	0.0032899	0.00537721		248	373.862	7.55769
249.5	0.0134875	0.00701952	0.0198398	0.00743803	0.0018908	0.0161646	0.00410001	0.00321634	0.00517057		249	375.336	7.4254
250.5	0.0133949	0.00697265	0.0197048	0.00158859	0.000443651	0.00299587	0.00408734	0.00320294	0.00515892		250	376.813	7.29592
251.5	0.0133033	0.00692628	0.0195712	0.00158878	0.000443789	0.00299608	0.0038843	0.00311023	0.00476963		251	378.293	7.16986
252.5	0.0132127	0.0068804	0.0194383	0.00158899	0.000443937	0.0029963	0.00399346	0.0032883	0.00482245		252	379.776	7.04786
253.5	0.013123	0.00683501	0.0193077	0.00158921	0.000444097	0.00299655	0.00390834	0.00303124	0.00496179		253	381.263	6.93056
254.5	0.0130343	0.00679009	0.0191789	0.00158945	0.000444269	0.00299681	0.00372253	0.00299594	0.00455963		254	382.752	6.81863
255.5	0.0129466	0.00674564	0.0190509	0.00158971	0.000444454	0.0029971	0.00397348	0.00325014	0.0048058		255	384.244	6.71276
256.5	0.0128598	0.0067011	0.0189243	0.00158998	0.000444653	0.0029974	0.00378385	0.00300126	0.00468102		256	385.74	6.61363
257.5	0.0127739	0.00665642	0.018799	0.00159028	0.000444867	0.00299773	0.00378882	0.00299544	0.00465738		257	387.239	6.52193
258.5	0.0126889	0.00661221	0.018675	0.0015906	0.000445096	0.00299808	0.00375069	0.00295021	0.00469041		258	388.741	6.43835
259.5	0.0126048	0.00656845	0.0185523	0.00159095	0.000445343	0.00299846	0.0035507	0.00285667	0.00434835		259	390.246	6.36355
260.5	0.0125215	0.00652516	0.0184301	0.00159132	0.000445608	0.00299886	0.00364787	0.00290638	0.0044822		260	391.754	6.29816
261.5	0.0124392	0.00648231	0.0183072	0.00159171	0.000445892	0.0029993	0.00356146	0.00279799	0.00443799		261	393.266	6.24278
262.5	0.0123577	0.00643991	0.0181857	0.00159214	0.000446197	0.00299977	0.00348207	0.00271699	0.00436999		262	394.781	6.19794
263.5	0.012277	0.00639794	0.0180654	0.00159259	0.000446524	0.00300027	0.00352271	0.00278992	0.00432355		263	396.3	6.16414
264.5	0.0121971	0.00635641	0.0179464	0.00159308	0.000446874	0.0030008	0.00321645	0.00255949	0.00394858		264	397.822	6.14175
265.5	0.0121181	0.0063153	0.0178317	0.0015936	0.000447249	0.00300138	0.00344652	0.00270069	0.00425622		265	399.347	6.13112
266.5	0.0120399	0.00627461	0.0177183	0.00159416	0.000447651	0.00300199	0.00340972	0.00266186	0.00422974		266	400.875	6.13244
267.5	0.0119625	0.00623433	0.0176029	0.00159476	0.000448081	0.00300265	0.00338491	0.00261679	0.00423657		267	402.408	6.14586
268.5	0.0118858	0.00619446	0.0174887	0.00159541	0.000448541	0.00300336	0.00329467	0.00254684	0.00415681		268	403.943	6.17138
269.5	0.01181	0.00615499	0.0173774	0.00159609	0.000449032	0.00300411	0.00326113	0.00255699	0.00404898		269	405.482	6.20893
270.5	0.0117349	0.00611592	0.0172672	0.00159682	0.000449558	0.00300492	0.00317814	0.00243789	0.00411874		270	407.025	6.25833
271.5	0.0116605	0.00607724	0.017157	0.00159761	0.00045012	0.00300578	0.00323949	0.00251622	0.00403163		271	408.571	6.31931
272.5	0.0115869	0.00603894	0.0170474	0.00159844	0.00045072	0.0030067	0.00317094	0.00253986	0.00383249		272	410.121	6.39152
273.5	0.011514	0.00600103	0.0169401	0.00159934	0.00045136	0.00300768	0.00306298	0.0024255	0.00381528		273	411.674	6.47453
274.5	0.0114419	0.00596349	0.016834	0.00160029	0.000452044	0.00300873	0.00306503	0.00236483	0.00388815		274	413.231	6.56785
275.5	0.0113704	0.00592632	0.0167289	0.00160131	0.000452773	0.00300984	0.00311132	0.00236781	0.00401518		275	414.792	6.67095
276.5	0.0112997	0.00588951	0.0166249	0.00160239	0.00045355	0.00301104	0.00298335	0.00234137	0.00373842		276	416.356	6.78324
277.5	0.0112296	0.00585307	0.0165219	0.00160355	0.000454378	0.00301231	0.00297001	0.0022819	0.00373254		277	417.924	6.90411
278.5	0.0111603	0.00581698	0.0164199	0.00160478	0.000455261	0.00301366	0.00288698	0.00222925	0.00368762		278	419.496	7.03296
279.5	0.0110916	0.00578124	0.0163189	0.00160609	0.0004562	0.0030151	0.00281572	0.00219706	0.00354832		279	421.072	7.16914
280.5	0.0110236	0.00574584	0.0162189	0.00160748	0.0004572	0.00301663	0.00283974	0.00220432	0.00358528		280	422.651	7.31201
281.5	0.0109562	0.00571079	0.0161212	0.00160896	0.000458264	0.00301826	0.00297565	0.002319	0.00380148		281	424.234	7.46096
282.5	0.0108895	0.00567608	0.0160243	0.00161054	0.000459395	0.00301999	0.00272823	0.00215114	0.00341066		282	425.821	7.61537
283.5	0.0108234	0.0056417	0.0159284	0.00161222	0.000460739	0.00302184	0.00286587	0.00224843	0.00359185		283	427.412	7.77462
284.5	0.010758	0.00560764	0.0158334	0.001614	0.000462708	0.00302379	0.0026806	0.00212447	0.00332491		284	429.007	7.93814
285.5	0.0106931	0.00557391	0.0157393	0.00161589	0.000464122	0.00302587	0.0026321	0.002036	0.00334731		285	430.606	8.10536
286.5	0.0106289	0.0055405	0.0156451	0.0016179	0.000465622	0.00302808	0.00265083	0.00203497	0.00339184		286	432.208	8.27573
287.5	0.0105653	0.00550741	0.015551	0.00162003	0.000467214	0.00303042	0.0026942	0.00204256	0.00348429		287	433.815	8.44874
288.5	0.0105023	0.00547462	0.0154592	0.00162229	0.000468902	0.00303291	0.002727	0.00210137	0.00348276		288	435.425	8.62387
289.5	0.0104399	0.00544215	0.0153679	0.00162468	0.000470947	0.00303554	0.00277945	0.00221827	0.00346738		289	437.04	8.80066
290.5	0.0103781	0.00540998	0.0152772	0.00162722	0.000473091	0.00303833	0.00266213	0.00203662	0.00346568		290	438.659	8.97864
291.5	0.0103168	0.00537811	0.0151873	0.00162991	0.000475133	0.00304128	0.00250685	0.0019873	0.00309962		291	440.281	9.15737
292.5	0.0102562	0.00534653	0.0150983	0.00163276	0.000477295	0.00304441	0.00257264	0.00200529	0.0032544		292	441.908	9.33644
293.5	0.010196	0.00531525	0.0150101	0.00163577	0.000479583	0.00304772	0.00274182	0.00200026	0.00369947		293	443.539	9.51545
294.5	0.0101365	0.00528425	0.0149222	0.00163896	0.000482438	0.00305123	0.0024022	0.00192233	0.00295024		294	445.174	9.69402
295.5	0.0100775	0.00525354	0.0148351	0.00164233	0.000485562	0.00305493	0.00236776	0.0018462	0.0029884		295	446.814	9.87179
296.5	0.010019	0.00522334	0.0147487	0.00164589	0.000488762	0.00305885	0.0025664	0.00200605	0.00326341		296	448.457	10.0484
297.5	0.00996104	0.00519349	0.0146626	0.00164965	0.000492545	0.00306298	0.00231658	0.00179357	0.00294484		297	450.105	10.2235
298.5	0.00990363	0.0051639	0.0145767	0.00165362	0.000496442	0.0030675	0.00245282	0.00189714	0.00311222		298	451.757	10.3969
299.5	0.00984674	0.00513459	0.0144916	0.00169528	0.000832244	0.00266688	0.002287	0.0017864	0.00286359		299	453.413	10.5681
300.5	0.00979037	0.00510525	0.0144074	0.00173717	0.000975563	0.00251593	0.00241743	0.00185234	0.00306713		300	455.074	10.7369
301.5	0.0097345	0.00507653	0.0143235	0.00174184	0.000979511	0.00252017	0.00226166	0.00176781	0.0028382		301	456.739	10.9031
302.5	0.00967914	0.00504807	0.0142411	0.00174676	0.000985134	0.00252508	0.0022851	0.00174597	0.00293017		302	458.408	11.0666
303.5	0.00962427	0.00501987	0.0141591	0.00175194	0.000991918	0.00253	0.00225999	0.00173942	0.00285358		303	460.081	11.2271
304.5	0.00956989	0.0049919	0.0140793	0.00175739	0.000998328	0.00253393	0.00225612	0.0017557	0.00282487		304	461.758	11.3846
305.5	0.009516	0.00496412	0.014001	0.00176314	0.00100542	0.00253806	0.00212264	0.00163284	0.00268158		305	463.438	11.5392
306.5	0.00946258	0.00493626	0.013923	0.00176918	0.00101217	0.00254241	0.00229065	0.00175576	0.00291702		306	465.121	11.6906
307.5	0.00940964	0.00490815	0.0138451	0.00177554	0.00101944	0.00254698	0.00230483	0.0017772	0.0029095		307	466.807	11.8389
308.5	0.00935716	0.00488029	0.0137679	0.00178222	0.00102674	0.00255179	0.00217359	0.00167744	0.00276797		308	468.496	11.984
309.5	0.00930514	0.00485268	0.0136914	0.00178924	0.00103436	0.00255813	0.00207318	0.00162449	0.0025965		309	470.188	12.126
310.5	0.00925358	0.00482531	0.0136156	0.00179661	0.00104318	0.0025655	0.00235771	0.00170562	0.00327108		310	471.882	12.2647
311.5	0.00920247	0.00479819	0.0135404	0.00180435	0.00105244	0.00257303	0.00222448	0.00169721	0.00286317		311	473.577	12.4001
312.5	0.00915181	0.0047718	0.0134659	0.00181248	0.00106216	0.00258198	0.00232666	0.00162559	0.0033257		312	475.275	12.5323
313.5	0.00910158	0.00474566	0.013392	0.001821	0.0010713	0.00259032	0.00203945	0.00155286	0.00263011		313	476.975	12.6612
314.5	0.00905179	0.00471975	0.0133188	0.00182993	0.00108022	0.00259742	0.00206477	0.00158142	0.00262741		314	478.676	12.7869
315.5	0.00900243	0.00469405	0.0132462	0.00183929	0.00108957	0.00260611	0.00201755	0.00161693	0.0024662		315	480.378	12.9093
316.5	0.00895349	0.00466858	0.0131742	0.00184909	0.00110117	0.00261572	0.00197025	0.00153379	0.00248309		316	482.081	13.0284
317.5	0.00890497	0.00464333	0.0131029	0.00185936	0.00111167	0.00262534	0.00202647	0.00152461	0.00262597		317	483.785	13.1444
318.5	0.00885686	0.00461829	0.0130321	0.0018701	0.00112267	0.00263508	0.0019795	0.0015139	0.0025317		318	485.489	13.2571
319.5	0.00880917	0.00459346	0.012962	0.00188134	0.00113468	0.00264828	0.00193289	0.001519	0.0024055		319	487.194	13.3666
320.5	0.00876188	0.00456885	0.0128924	0.00189309	0.00114725	0.00266147	0.00182721	0.00143303	0.00227609		320	488.898	13.4729
321.5	0.00871499	0.00454444	0.0128234	0.00190537	0.00115875	0.00267239	0.00198246	0.00151454	0.0024987		321	490.603	13.5761
322.5	0.00866849	0.00452024	0.012755	0.00191819	0.00117188	0.0026864	0.00205187	0.00144052	0.00287932		322	492.307	13.6762
323.5	0.00862239	0.00449624	0.0126872	0.00193158	0.00118654	0.00269804	0.00187188	0.00139153	0.00248154		323	494.01	13.7731
324.5	0.00857667	0.00447244	0.01262	0.00194556	0.00120232	0.00270973	0.00191637	0.00147024	0.0024467		324	495.713	13.867
325.5	0.00853133	0.00444884	0.0125533	0.00196013	0.00121878	0.00272332	0.00204758	0.00141849	0.00297827		325	497.415	13.9578
326.5	0.00848637	0.00442544	0.0124871	0.00197533	0.00123352	0.00273976	0.00187027	0.0014399	0.00239812		326	499.115	14.0457
327.5	0.00844179	0.00440223	0.0124213	0.00199117	0.00124977	0.00275689	0.0017695	0.00138022	0.00220509		327	500.814	14.1306
328.5	0.00839757	0.00437921	0.0123561	0.00200767	0.00126547	0.00277348	0.00170299	0.001358	0.0020957		328	502.511	14.2125
329.5	0.00835372	0.00435638	0.0122914	0.00202485	0.00128295	0.00279195	0.0017257	0.0013594	0.00213029		329	504.207	14.2915
330.5	0.00831023	0.00433374	0.0122272	0.00204273	0.00129933	0.00281035	0.00168191	0.00133793	0.00206141		330	505.9	14.3677
331.5	0.0082671	0.00431129	0.0121636	0.00206133	0.00131825	0.0028298	0.00176354	0.00127445	0.00244091		331	507.59	14.4411
332.5	0.00822432	0.00428895	0.0121005	0.00208067	0.00133816	0.00284739	0.00172662	0.00135378	0.00213334		332	509.278	14.5116
333.5	0.00818188	0.00426676	0.0120379	0.00210076	0.00136172	0.00286693	0.00179285	0.00132165	0.00235792		333	510.964	14.5794
334.5	0.0081398	0.00424475	0.0119758	0.00212164	0.00138315	0.00288708	0.00179804	0.00137721	0.00226888		334	512.646	14.6445
335.5	0.00809805	0.00422292	0.0119142	0.00214331	0.00140621	0.0029112	0.00164628	0.00129962	0.00202933		335	514.325	14.707
336.5	0.00805664	0.00420126	0.0118531	0.0021658	0.00143078	0.00293486	0.00165967	0.00125693	0.00212513		336	516	14.7668
337.5	0.00801557	0.00417978	0.0117926	0.00218913	0.00145593	0.00295629	0.00180618	0.00122992	0.00261639		337	517.671	14.824
338.5	0.00797482	0.00415847	0.0117324	0.00221332	0.00148086	0.00297954	0.00168294	0.00128807	0.00211531		338	519.339	14.8787
339.5	0.0079344	0.00413734	0.0116728	0.00223838	0.00150696	0.00300201	0.00154188	0.00123075	0.00188662		339	521.002	14.9308
340.5	0.00789431	0.00411637	0.0116143	0.00226434	0.00153617	0.00303129	0.00157588	0.00123304	0.00195108		340	522.661	14.9805
341.5	0.00785453	0.00409557	0.0115564	0.00229122	0.00156472	0.00305787	0.00158832	0.00121208	0.00198148		341	524.316	15.0278
342.5	0.00781507	0.00407494	0.0114976	0.00231903	0.0015919	0.0030863	0.00159173	0.00121755	0.0019938		342	525.965	15.0727
343.5	0.00777592	0.00405446	0.0114402	0.00234779	0.0016213	0.00311556	0.00152287	0.00119099	0.00186713		343	527.61	15.1152
344.5	0.00773708	0.00403416	0.0113833	0.00237752	0.00164998	0.00314725	0.00166318	0.00119626	0.00225129		344	529.249	15.1554
345.5	0.00769855	0.00401401	0.0113268	0.00240825	0.00168036	0.00318029	0.00157323	0.00110587	0.00219148		345	530.882	15.1934
346.5	0.00766032	0.00399402	0.0112708	0.00243997	0.00170979	0.00321249	0.00158732	0.00113979	0.00217162		346	532.51	15.2291
347.5	0.00762239	0.00397418	0.0112152	0.00247273	0.00174313	0.00324653	0.00143326	0.0011148	0.00178403		347	534.132	15.2626
348.5	0.00758475	0.0039545	0.01116	0.00250652	0.0017763	0.00328213	0.00153191	0.00115488	0.00195967		348	535.747	15.294
349.5	0.00754741	0.00393498	0.0111052	0.00270603	0.00174038	0.00388417	0.00146314	0.00109402	0.00187859		349	537.356	15.3233
350.5	0.00751036	0.00391561	0.0110509	0.00290662	0.00140023	0.0050612	0.00162065	0.001116	0.00234502		350	538.959	15.3505
351.5	0.00747359	0.00389638	0.0109967	0.00294362	0.00143293	0.00509247	0.00165549	0.00114646	0.00232629		351	540.555	15.3757
352.5	0.00743711	0.00387731	0.0109425	0.00298172	0.00146652	0.00512065	0.00132522	0.00105671	0.00163005		352	542.143	15.3988
353.5	0.00740091	0.00385838	0.0108888	0.00302093	0.00149987	0.00515594	0.00144497	0.00109646	0.00181302		353	543.724	15.42
354.5	0.00736498	0.0038396	0.0108355	0.00306126	0.00154006	0.00519814	0.00150117	0.00108385	0.00199105		354	545.298	15.4393
355.5	0.00732933	0.00382096	0.0107826	0.00310273	0.00158139	0.00523273	0.00145725	0.00109373	0.00189463		355	546.863	15.4567
356.5	0.00729396	0.00380246	0.0107301	0.00314534	0.0016191	0.00526815	0.00136372	0.00107609	0.00167586		356	548.421	15.4722
357.5	0.00725885	0.00378411	0.010678	0.0031891	0.00166179	0.00530797	0.00132374	0.00101297	0.00165282		357	549.971	15.4859
358.5	0.00722401	0.00376589	0.0106263	0.00323402	0.00170151	0.00535337	0.00152178	0.00110343	0.00201842		358	551.512	15.4978
359.5	0.00718943	0.00374782	0.010575	0.00328012	0.00174201	0.00539518	0.00143536	0.00107018	0.00183247		359	553.044	15.5079
360.5	0.00715511	0.00372988	0.010524	0.00332738	0.00178673	0.00543756	0.00134636	0.00103923	0.00168455		360	554.568	15.5163
361.5	0.00712105	0.00371207	0.0104735	0.00337582	0.00183254	0.00547912	0.00156049	0.00110132	0.00214718		361	556.082	15.523
362.5	0.00708725	0.0036944	0.0104234	0.00342545	0.00187879	0.005523	0.00132837	0.00102443	0.00167056		362	557.587	15.528
363.5	0.0070537	0.00367686	0.0103739	0.00347626	0.00192652	0.00556601	0.00129335	0.00100335	0.00160635		363	559.083	15.5314
364.5	0.0070204	0.00365945	0.0103245	0.00352825	0.00197411	0.0056167	0.00140468	0.00105116	0.00180454		364	560.568	15.5332
365.5	0.00698734	0.00364217	0.0102754	0.00358143	0.00202122	0.0056641	0.00168892	0.00103561	0.00264522		365	562.044	15.5334
366.5	0.00695454	0.00362502	0.0102277	0.00363578	0.00207106	0.00571156	0.0014874	0.0010118	0.00212203		366	563.509	15.532
367.5	0.00692197	0.003608	0.0101797	0.00369132	0.00212449	0.00576518	0.00127722	0.000968163	0.0016106		367	564.964	15.5291
368.5	0.00688965	0.00359111	0.010132	0.00374802	0.00217669	0.00581884	0.00135922	0.000991267	0.00174427		368	566.408	15.5247
369.5	0.00685756	0.00357433	0.0100847	0.00380589	0.00223137	0.00586912	0.00138171	0.00104483	0.00175249		369	567.841	15.5188
370.5	0.00682571	0.00355768	0.0100377	0.00386491	0.00228593	0.00592282	0.00148791	0.00101506	0.00212659		370	569.263	15.5114
371.5	0.00679409	0.00354116	0.00999111	0.00392508	0.00234124	0.00597997	0.00124463	0.000965988	0.00153003		371	570.674	15.5026
372.5	0.00676271	0.00352475	0.00994484	0.00398639	0.00239593	0.00603105	0.00123639	0.000946064	0.00153589		372	572.073	15.4924
373.5	0.00673155	0.00350847	0.00989889	0.00404881	0.00245092	0.00608329	0.00119985	0.00090242	0.00150781		373	573.46	15.4807
374.5	0.00670062	0.0034923	0.00985329	0.00411233	0.00250688	0.00614294	0.00127367	0.000956294	0.00160456		374	574.836	15.4677
375.5	0.00666991	0.00347625	0.00980801	0.00417695	0.00256774	0.00619785	0.00122976	0.000985073	0.00148936		375	576.198	15.4533
376.5	0.00663942	0.00346031	0.00976306	0.00424262	0.00262896	0.00626312	0.00122222	0.000919881	0.00153079		376	577.549	15.4375
377.5	0.00660916	0.0034445	0.00971844	0.00430935	0.00268971	0.00632717	0.00150604	0.000971928	0.00230148		377	578.887	15.4204
378.5	0.00657911	0.00342879	0.00967414	0.00437709	0.00275005	0.00638244	0.00117651	0.000880792	0.00148723		378	580.211	15.402
379.5	0.00654928	0.00341313	0.00963015	0.00444584	0.00281146	0.00645135	0.00128238	0.000931408	0.00167102		379	581.523	15.3823
380.5	0.00651966	0.00339749	0.00958648	0.00451555	0.00287215	0.00651477	0.00124626	0.000865381	0.0017625		380	582.821	15.3613
381.5	0.00649025	0.00338197	0.00954313	0.0045862	0.00293872	0.00657604	0.00115215	0.000868954	0.00144514		381	584.106	15.339
382.5	0.00646105	0.00336655	0.00950008	0.00465777	0.00300538	0.00664083	0.00134956	0.000892177	0.00192626		382	585.376	15.3154
383.5	0.00643205	0.00335131	0.00945733	0.00473021	0.00306857	0.00670867	0.00123022	0.000971713	0.0015346		383	586.633	15.2905
384.5	0.00640327	0.00333634	0.00941489	0.00480349	0.00313443	0.00677674	0.00145536	0.000898866	0.00222656		384	587.875	15.2644
385.5	0.00637468	0.00332147	0.00937275	0.00487758	0.00320033	0.00684265	0.00112992	0.000840375	0.0014303		385	589.103	15.237
386.5	0.0063463	0.00330671	0.0093311	0.00495243	0.00326872	0.00690793	0.00107091	0.000821206	0.00133886		386	590.316	15.2084
387.5	0.00631811	0.00329206	0.00928978	0.00502801	0.00333785	0.00699049	0.00111347	0.000846208	0.00139201		387	591.514	15.1785
388.5	0.00629013	0.0032775	0.00924876	0.00510428	0.00340501	0.00706212	0.0012492	0.000811233	0.00179305		388	592.697	15.1474
389.5	0.00626234	0.00326305	0.00920808	0.00518118	0.00347158	0.00714638	0.00112619	0.00082549	0.00144578		389	593.865	15.1151
390.5	0.00623474	0.0032487	0.00916808	0.00525867	0.00354122	0.00722533	0.00125743	0.00082146	0.00186836		390	595.017	15.0815
391.5	0.00620733	0.00323444	0.00912823	0.00533671	0.00360952	0.00730225	0.0011837	0.000797985	0.00172516		391	596.153	15.0466
392.5	0.00618012	0.00322027	0.00908775	0.00541524	0.00367891	0.00737682	0.00127515	0.000770286	0.00204481		392	597.273	15.0106
393.5	0.00615309	0.00320615	0.00904786	0.00549421	0.00374212	0.00745543	0.00102418	0.000771771	0.0012765		393	598.376	14.9733
394.5	0.00612625	0.00319212	0.00900851	0.00557357	0.00380893	0.00753463	0.001257	0.000808121	0.00188155		394	599.463	14.9348
395.5	0.00609959	0.00317819	0.00897006	0.00565327	0.00387798	0.00761747	0.00106819	0.000775814	0.00140709		395	600.534	14.895
396.5	0.00607312	0.00316436	0.0089319	0.00573323	0.00395058	0.00769704	0.00102651	0.000744233	0.00133754		396	601.587	14.854
397.5	0.00604682	0.00315062	0.008894	0.00581342	0.00402352	0.00777625	0.000984741	0.000743582	0.00123043		397	602.623	14.8117
398.5	0.00602071	0.00313698	0.00885635	0.00589376	0.00409062	0.00784696	0.00107071	0.000772118	0.00141909		398	603.642	14.7681
399.5	0.00599477	0.00312342	0.0088182	0.00582397	0.00406555	0.00776288	0.00112876	0.00075043	0.00163842		399	604.643	14.7234
400.5	0.00596901	0.00310996	0.00877958	0.00575421	0.00360725	0.00831319	0.00105853	0.00075286	0.00140436		400	605.626	14.6773
401.5	0.00594343	0.0030966	0.00874194	0.00583464	0.0036637	0.00841389	0.00104559	0.000773204	0.00133687		401	606.591	14.63
402.5	0.00591802	0.00308332	0.00870508	0.00591498	0.00372346	0.0085106	0.00109485	0.000777867	0.00146759		402	607.538	14.5814
403.5	0.00589278	0.00307013	0.00866847	0.00599515	0.0037831	0.00861473	0.00134565	0.000952941	0.00179052		403	608.468	14.5315
404.5	0.00586771	0.00305703	0.00863211	0.00607509	0.00384257	0.0087125	0.00110138	0.000808102	0.00145573		404	609.38	14.4805
405.5	0.0058428	0.00304402	0.00859598	0.00615473	0.00390137	0.00881749	0.000956449	0.000702699	0.00124217		405	610.276	14.4282
406.5	0.00581807	0.0030311	0.0085601	0.00623399	0.00395731	0.00892014	0.000936757	0.000727669	0.00115029		406	611.155	14.3748
407.5	0.00579349	0.00301826	0.00852395	0.00631281	0.00401606	0.00902557	0.000885297	0.000688723	0.0010889		407	612.017	14.3203
408.5	0.00576909	0.00300551	0.00848778	0.00639112	0.00407737	0.00912829	0.00100107	0.000702179	0.00135796		408	612.864	14.2646
409.5	0.00574484	0.00299284	0.00845186	0.00646885	0.00413274	0.00922074	0.000918866	0.000700792	0.00113963		409	613.694	14.2078
410.5	0.00572076	0.00298026	0.00841657	0.00654592	0.00418706	0.00932089	0.00104066	0.000787478	0.00133214		410	614.51	14.1499
411.5	0.00569683	0.00296786	0.00838171	0.00662225	0.00424083	0.0094201	0.00104931	0.000702374	0.00147646		411	615.31	14.0909
412.5	0.00567306	0.00295561	0.00834707	0.00669779	0.00429744	0.00951636	0.000920529	0.000669876	0.00117848		412	616.095	14.031
413.5	0.00564945	0.00294343	0.00831266	0.00677244	0.00435324	0.00960465	0.000910675	0.00068939	0.00113178		413	616.865	13.97
414.5	0.005626	0.00293134	0.00827848	0.00684615	0.00440348	0.00969182	0.00116642	0.00070056	0.00191114		414	617.622	13.908
415.5	0.00560269	0.00291933	0.00824452	0.00691884	0.00445506	0.00977905	0.000925	0.000666366	0.00119686		415	618.364	13.8451
416.5	0.00557954	0.00290739	0.00821077	0.00699043	0.00450493	0.00987525	0.000850237	0.000622151	0.00109224		416	619.092	13.7812
417.5	0.00555654	0.00289553	0.00817725	0.00706085	0.00455586	0.00997178	0.000910035	0.000652253	0.0011866		417	619.807	13.7164
418.5	0.00553369	0.00288375	0.00814387	0.00713003	0.00460896	0.0100635	0.000951462	0.000655453	0.001291		418	620.509	13.6508
419.5	0.00551099	0.00287204	0.00811047	0.0071979	0.00466085	0.010155	0.000903408	0.000648899	0.00119141		419	621.198	13.5843
420.5	0.00548843	0.00286041	0.00807729	0.00726438	0.00470817	0.0102424	0.000889281	0.00064676	0.00114303		420	621.875	13.5169
421.5	0.00546602	0.00284885	0.00804419	0.00732941	0.00475761	0.010323	0.000869832	0.000652893	0.00109336		421	622.539	13.4488
422.5	0.00544376	0.00283729	0.00801099	0.00739292	0.00480436	0.0103998	0.000835173	0.000626044	0.00105245		422	623.191	13.3799
423.5	0.00542164	0.00282578	0.00797851	0.00745484	0.00485264	0.0104827	0.00090114	0.000639815	0.00119961		423	623.832	13.3102
424.5	0.00539965	0.00281434	0.00794644	0.0075151	0.00489795	0.0105588	0.000852883	0.000595289	0.00114147		424	624.461	13.2398
425.5	0.00537781	0.00280298	0.00791455	0.00757364	0.0049396	0.0106326	0.000853708	0.000618249	0.00109646		425	625.079	13.1687
426.5	0.00535611	0.00279169	0.00788263	0.00763039	0.00498206	0.0107036	0.000956761	0.000595476	0.00147713		426	625.687	13.0969
427.5	0.00533455	0.00278048	0.00785091	0.00768528	0.00502315	0.0107666	0.000924122	0.000664098	0.00122536		427	626.284	13.0245
428.5	0.00531312	0.00276933	0.00781923	0.00773827	0.0050628	0.0108299	0.00100331	0.000609496	0.00155542		428	626.87	12.9515
429.5	0.00529183	0.00275825	0.00778719	0.00778928	0.00510058	0.0108914	0.000834552	0.000600908	0.00108874		429	627.447	12.8778
430.5	0.00527068	0.00274725	0.00775537	0.00783827	0.00513445	0.0109506	0.00086695	0.000588948	0.00119243		430	628.014	12.8037
431.5	0.00524966	0.00273631	0.00772374	0.00788517	0.00516689	0.0110099	0.00110871	0.000650942	0.0018059		431	628.572	12.7289
432.5	0.00522877	0.00272544	0.00769244	0.00792993	0.00519784	0.0110673	0.000833456	0.000608551	0.00108418		432	629.12	12.6537
433.5	0.00520801	0.00271464	0.00766199	0.0079725	0.00522648	0.0111251	0.0006944	0.000524307	0.000888391		433	629.66	12.578
434.5	0.00518738	0.00270391	0.00763173	0.00801283	0.00525649	0.0111789	0.000743933	0.000565828	0.000936827		434	630.192	12.5018
435.5	0.00516688	0.00269325	0.00760166	0.00805088	0.00528488	0.0112298	0.00082058	0.000598709	0.00106993		435	630.715	12.4252
436.5	0.00514651	0.00268265	0.00757178	0.00808659	0.00531152	0.0112769	0.000772748	0.00056836	0.000992402		436	631.231	12.3482
437.5	0.00512626	0.00267211	0.00754208	0.00811994	0.00533504	0.0113208	0.000808076	0.000577674	0.00106258		437	631.738	12.2708
438.5	0.00510614	0.00266165	0.00751257	0.00815087	0.00535791	0.0113591	0.000773384	0.000563419	0.000990957		438	632.239	12.1931
439.5	0.00508614	0.00265124	0.00748324	0.00817936	0.00537898	0.0113948	0.000831222	0.000587515	0.00109564		439	632.733	12.1151
440.5	0.00506627	0.00264091	0.00745409	0.00820537	0.00539821	0.011426	0.000818572	0.000593578	0.00106891		440	633.22	12.0367
441.5	0.00504652	0.00263063	0.00742512	0.00822886	0.00541558	0.0114539	0.00083398	0.000596253	0.0010981		441	633.7	11.9581
442.5	0.00502689	0.00262042	0.00739632	0.00824982	0.00543107	0.0114788	0.000771383	0.000612062	0.000949217		442	634.174	11.8792
443.5	0.00500738	0.00261027	0.00736771	0.00826821	0.00544467	0.0115007	0.000835441	0.00061529	0.00109509		443	634.643	11.8002
444.5	0.004988	0.00260021	0.00733926	0.00828401	0.00545601	0.0115194	0.000755718	0.00055887	0.000952536		444	635.106	11.7209
445.5	0.00496873	0.00259022	0.00731099	0.00829721	0.00546517	0.0115351	0.000728733	0.000530588	0.000933806		445	635.564	11.6414
446.5	0.00494957	0.0025803	0.0072829	0.00830779	0.00547172	0.0115477	0.000720821	0.00053841	0.000901596		446	636.017	11.5618
447.5	0.00493054	0.00257043	0.00725497	0.00831574	0.00547611	0.0115571	0.000757079	0.000543358	0.00099371		447	636.465	11.4821
448.5	0.00491162	0.00256063	0.00722721	0.00832104	0.00547904	0.0115634	0.0008088	0.000545429	0.00112111		448	636.909	11.4023
449.5	0.00489281	0.00255088	0.00719962	0.00885117	0.00602641	0.0118524	0.000828287	0.00058041	0.00111577		449	637.348	11.3224
450.5	0.00487412	0.00254119	0.0071722	0.00937865	0.00627523	0.0124719	0.000715902	0.000506805	0.000955916		450	637.784	11.2425
451.5	0.00485554	0.00253156	0.00714493	0.009376	0.00627331	0.0124683	0.000774774	0.000537536	0.00104228		451	638.217	11.1625
452.5	0.00483707	0.00252199	0.00711747	0.0093707	0.00626949	0.0124612	0.000808716	0.000632582	0.000995524		452	638.646	11.0825
453.5	0.00481871	0.00251247	0.00708978	0.00936275	0.00626375	0.0124516	0.000690723	0.000488627	0.000917513		453	639.072	11.0026
454.5	0.00480046	0.00250301	0.00706221	0.00935217	0.00625612	0.0124389	0.000739816	0.000522358	0.000980992		454	639.496	10.9226
455.5	0.00478232	0.00249355	0.0070348	0.00933897	0.00624659	0.0124229	0.000716664	0.000529869	0.000914092		455	639.918	10.8428
456.5	0.00476429	0.00248407	0.00700755	0.00932317	0.00623519	0.0124039	0.000767017	0.000545365	0.00102306		456	640.337	10.763
457.5	0.00474637	0.00247466	0.00698048	0.00930478	0.00622192	0.01238	0.000961365	0.000526641	0.00167188		457	640.755	10.6833
458.5	0.00472855	0.00246529	0.00695356	0.00928382	0.00620661	0.0123522	0.000879932	0.000519362	0.00141141		458	641.171	10.6037
459.5	0.00471084	0.00245599	0.00692681	0.00926033	0.00618932	0.0123211	0.000740497	0.000527373	0.000977147		459	641.586	10.5243
460.5	0.00469323	0.00244681	0.00690021	0.00923432	0.00617147	0.0122866	0.000719784	0.000544894	0.000904786		460	642	10.4451
461.5	0.00467573	0.0024377	0.00687378	0.00920583	0.00615279	0.0122489	0.000645561	0.000463606	0.000834644		461	642.414	10.366
462.5	0.00465833	0.00242865	0.00684751	0.0091749	0.00613037	0.0122081	0.000971936	0.000524803	0.00165071		462	642.828	10.2871
463.5	0.00464103	0.00241965	0.00682139	0.00914155	0.00610505	0.0121667	0.000735872	0.000534063	0.000940505		463	643.241	10.2084
464.5	0.00462383	0.0024107	0.00679543	0.00910584	0.00607836	0.0121216	0.00102582	0.000528645	0.00174468		464	643.655	10.1299
465.5	0.00460674	0.0024018	0.00676962	0.00906779	0.00605091	0.0120734	0.000610301	0.00045183	0.000778723		465	644.069	10.0517
466.5	0.00458974	0.00239296	0.00674396	0.00902746	0.00602313	0.0120224	0.00105161	0.00050854	0.00192366		466	644.485	9.97375
467.5	0.00457284	0.00238425	0.00671846	0.00898489	0.00599108	0.0119713	0.000680322	0.000496871	0.000869972		467	644.901	9.89607
468.5	0.00455604	0.00237564	0.00669311	0.00894013	0.00595855	0.0119162	0.000687038	0.000486635	0.00090985		468	645.319	9.81867
469.5	0.00453934	0.00236694	0.0066682	0.00889323	0.00592536	0.0118584	0.00071922	0.00048497	0.00100253		469	645.739	9.74158
470.5	0.00452273	0.00235813	0.00664375	0.00884424	0.00589111	0.0117981	0.000550066	0.00041037	0.000699321		470	646.161	9.6648
471.5	0.00450622	0.0023495	0.00661943	0.00879323	0.00585384	0.0117352	0.000726482	0.000506964	0.000986708		471	646.585	9.58834
472.5	0.00448981	0.00234096	0.00659525	0.00874024	0.00581455	0.01167	0.00086083	0.000500463	0.00137758		472	647.012	9.51223
473.5	0.00447349	0.00233246	0.00657121	0.00868535	0.00577493	0.0116021	0.000741614	0.000487519	0.00104569		473	647.442	9.43646
474.5	0.00445726	0.00232402	0.00654731	0.0086286	0.00573734	0.01153	0.000572357	0.000432269	0.000717818		474	647.875	9.36105
475.5	0.00444113	0.00231562	0.00652355	0.00857006	0.00569707	0.0114541	0.000634569	0.000456155	0.000821306		475	648.312	9.28602
476.5	0.00442509	0.00230727	0.00649992	0.0085098	0.00565188	0.0113744	0.000720896	0.000476727	0.00104087		476	648.752	9.21136
477.5	0.00440914	0.00229897	0.00647643	0.00844788	0.00560591	0.0112942	0.000576107	0.000438765	0.000721634		477	649.197	9.13709
478.5	0.00439328	0.00229072	0.00645307	0.00838437	0.00555853	0.0112118	0.000767314	0.000496223	0.00111292		478	649.646	9.06321
479.5	0.00437751	0.00228251	0.00642985	0.00831934	0.00551001	0.011128	0.000723957	0.000440248	0.0011388		479	650.099	8.98974
480.5	0.00436182	0.00227435	0.00640676	0.00825286	0.0054628	0.0110425	0.000645305	0.000448248	0.000866556		480	650.558	8.91668
481.5	0.00434623	0.00226624	0.00638379	0.00818499	0.00541645	0.0109592	0.000980358	0.000499529	0.00173969		481	651.022	8.84403
482.5	0.00433073	0.00225817	0.00636096	0.00811581	0.00536655	0.010879	0.000693249	0.000446248	0.00102515		482	651.492	8.77181
483.5	0.00431531	0.00225015	0.00633825	0.00804539	0.00531632	0.0107845	0.000559822	0.000409724	0.000716918		483	651.967	8.70001
484.5	0.00429998	0.00224217	0.00631568	0.0079738	0.00526578	0.0106941	0.000533066	0.000401414	0.000663506		484	652.449	8.62865
485.5	0.00428474	0.00223423	0.00629323	0.00790111	0.00521446	0.0106078	0.000955997	0.000500745	0.00164288		485	652.937	8.55773
486.5	0.00426958	0.00222634	0.0062709	0.0078274	0.0051569	0.010511	0.000552614	0.000407008	0.000703261		486	653.432	8.48724
487.5	0.0042545	0.0022185	0.0062487	0.00775275	0.00510971	0.0104193	0.000604403	0.000440346	0.000790361		487	653.934	8.4172
488.5	0.00423951	0.00221067	0.00622663	0.00767721	0.0050525	0.0103282	0.000620349	0.000414346	0.000858419		488	654.443	8.34761
489.5	0.0042246	0.00220285	0.00620467	0.00760088	0.00499222	0.0102302	0.000653439	0.000434429	0.00090338		489	654.96	8.27847
490.5	0.00420978	0.00219507	0.00618284	0.00752381	0.00493773	0.0101388	0.000562932	0.000402825	0.000739131		490	655.485	8.20979
491.5	0.00419504	0.00218733	0.00616113	0.00744608	0.00488015	0.0100494	0.000522295	0.000378694	0.000674752		491	656.018	8.14157
492.5	0.00418038	0.00217964	0.00613954	0.00736777	0.00482371	0.00995606	0.000566076	0.000403456	0.000739483		492	656.559	8.0738
493.5	0.00416579	0.002172	0.00611807	0.00728895	0.00476391	0.00985181	0.00063773	0.000429326	0.000881821		493	657.109	8.0065
494.5	0.00415129	0.00216439	0.00609672	0.00720969	0.00470621	0.00974962	0.000566709	0.00041241	0.000729056		494	657.669	7.93967
495.5	0.00413687	0.00215682	0.00607549	0.00713005	0.00464122	0.0096557	0.000681261	0.000431449	0.000979612		495	658.238	7.8733
496.5	0.00412253	0.0021493	0.00605437	0.00705011	0.00457989	0.00956322	0.000626099	0.000397102	0.0009119		496	658.816	7.80741
497.5	0.00410827	0.00214182	0.00603337	0.00696994	0.00452639	0.00946632	0.000560495	0.000403682	0.000718851		497	659.405	7.74199
498.5	0.00409408	0.00213438	0.00601257	0.0068896	0.00446811	0.00937536	0.000594187	0.000427466	0.000783452		498	660.003	7.67705
499.5	0.00407998	0.00212698	0.00599196	0.00680917	0.00440827	0.00926724	0.000526051	0.000377456	0.000703575		499	660.613	7.6126
500.5	0.00406594	0.00211962	0.00597147	0.0067287	0.00434842	0.00917008	0.000518843	0.000386694	0.000649365		500	661.233	7.54864
501.5	0.00405199	0.0021123	0.00595108	0.00664827	0.00428858	0.00906799	0.00053659	0.000378613	0.000713847		501	661.864	7.48518
502.5	0.00403811	0.00210497	0.00593047	0.00656793	0.00422805	0.00896851	0.000664999	0.000433762	0.000942234		502	662.506	7.42219
503.5	0.0040243	0.00209767	0.00590999	0.00648774	0.0041664	0.00886922	0.000593842	0.000397155	0.000824571		503	663.16	7.35969
504.5	0.00401057	0.0020904	0.00588993	0.00640778	0.00410636	0.00878188	0.000558558	0.000389884	0.000735027		504	663.824	7.29766
505.5	0.00399692	0.00208317	0.00587022	0.00632808	0.00404938	0.00867805	0.000537294	0.000375359	0.000710566		505	664.499	7.23609
506.5	0.00398333	0.00207598	0.00585061	0.00624872	0.00399137	0.00858331	0.000548898	0.000358463	0.000800433		506	665.186	7.17498
507.5	0.00396982	0.00206883	0.00583106	0.00616975	0.00392852	0.00849325	0.000536531	0.000371942	0.000704692		507	665.883	7.11433
508.5	0.00395639	0.00206172	0.00581143	0.00609122	0.00386503	0.00840485	0.000584324	0.000416277	0.000762814		508	666.591	7.05414
509.5	0.00394302	0.00205465	0.00579179	0.00601318	0.00380342	0.00831397	0.000555218	0.000373963	0.000756666		509	667.309	6.99441
510.5	0.00392973	0.00204762	0.00577199	0.00593569	0.00374779	0.0082211	0.000555519	0.000397838	0.000722799		510	668.039	6.93514
511.5	0.0039165	0.00204062	0.00575229	0.00585879	0.00368551	0.00813159	0.000553735	0.000365398	0.000770231		511	668.779	6.87635
512.5	0.00390335	0.00203366	0.00573269	0.00578252	0.00362938	0.00804032	0.000532104	0.000354359	0.000740695		512	669.529	6.81803
513.5	0.00389026	0.00202674	0.00571321	0.00570694	0.00357139	0.00794467	0.000525918	0.000364659	0.000698412		513	670.29	6.7602
514.5	0.00387725	0.00201985	0.00569382	0.00563209	0.00351864	0.00786129	0.000577152	0.000408038	0.000751		514	671.062	6.70286
515.5	0.0038643	0.00201301	0.00567454	0.005558	0.00345554	0.00777072	0.000514438	0.000360549	0.000682636		515	671.844	6.64604
516.5	0.00385142	0.00200619	0.00565536	0.00548472	0.00339687	0.00768573	0.000499525	0.000354257	0.000660395		516	672.636	6.58974
517.5	0.00383861	0.00199965	0.00563633	0.00541228	0.00334645	0.00759366	0.000815915	0.000391028	0.00150851		517	673.439	6.53398
518.5	0.00382587	0.00199316	0.00561757	0.00534071	0.00329664	0.00750823	0.000520747	0.0003527	0.000717161		518	674.252	6.4788
519.5	0.00381319	0.0019867	0.00559891	0.00527006	0.00323956	0.00742814	0.000602919	0.000415985	0.000803059		519	675.076	6.42419
520.5	0.00380058	0.00198027	0.00558034	0.00520035	0.00318483	0.00734505	0.000485275	0.000324536	0.000665208		520	675.909	6.3702
521.5	0.00378804	0.00197388	0.00556188	0.0051316	0.00313087	0.00725575	0.00055526	0.000402844	0.000724791		521	676.753	6.31685
522.5	0.00377556	0.00196735	0.0055435	0.00506386	0.00307737	0.00717612	0.000653164	0.000387425	0.000986824		522	677.607	6.26416
523.5	0.00376314	0.00196084	0.00552523	0.00499713	0.0030253	0.00709451	0.000603017	0.000378551	0.00087658		523	678.471	6.21217
524.5	0.00375079	0.00195437	0.00550705	0.00493146	0.00297006	0.00701367	0.000823863	0.000409954	0.00149428		524	679.344	6.16092
525.5	0.00373851	0.00194793	0.0054891	0.00486685	0.00292018	0.00693511	0.000495644	0.000349628	0.000652181		525	680.228	6.11043
526.5	0.00372629	0.00194152	0.00547135	0.00480332	0.00286904	0.00686128	0.0004066	0.000307093	0.000515187		526	681.122	6.06075
527.5	0.00371413	0.00193515	0.0054537	0.0047409	0.00281807	0.00679225	0.000515203	0.000353041	0.000692687		527	682.026	6.01192
528.5	0.00370203	0.00192881	0.00543613	0.00467959	0.00276021	0.0067246	0.000485033	0.000333798	0.00065565		528	682.939	5.96398
529.5	0.00368999	0.0019225	0.00541866	0.00461942	0.00271397	0.00665751	0.000652812	0.000357476	0.00104054		529	683.862	5.91698
530.5	0.00367802	0.00191622	0.00540128	0.0045604	0.00266804	0.00659081	0.000571602	0.000329512	0.000919435		530	684.795	5.87096
531.5	0.00366611	0.00190998	0.00538398	0.00450253	0.00262635	0.00652442	0.000466036	0.00032098	0.000638939		531	685.738	5.82599
532.5	0.00365426	0.00190377	0.00536677	0.00444583	0.00258197	0.00646294	0.000596554	0.000345969	0.000937428		532	686.69	5.78211
533.5	0.00364247	0.00189759	0.00534962	0.00439029	0.0025327	0.00640006	0.000460785	0.000306723	0.000646208		533	687.652	5.73937
534.5	0.00363074	0.00189144	0.00533223	0.00433594	0.00249015	0.0063302	0.000398587	0.000299896	0.000505148		534	688.623	5.69785
535.5	0.00361907	0.00188532	0.00531494	0.00428276	0.00243976	0.00627046	0.00049111	0.000349707	0.00063821		535	689.603	5.65759
536.5	0.00360746	0.00187924	0.00529773	0.00423077	0.00239615	0.00621076	0.000452616	0.000302952	0.000635478		536	690.593	5.61866
537.5	0.0035959	0.00187318	0.00528061	0.00417996	0.00235531	0.00614735	0.000493983	0.000361903	0.000664717		537	691.593	5.58112
538.5	0.00358441	0.00186716	0.00526357	0.00413033	0.00231138	0.0061005	0.000562314	0.000352332	0.000847871		538	692.602	5.54505
539.5	0.00357297	0.00186116	0.00524663	0.00408189	0.00227273	0.00604912	0.000835556	0.000370076	0.00161005		539	693.62	5.5105
540.5	0.00356159	0.0018552	0.00522976	0.00403463	0.00222748	0.00599385	0.000450156	0.000318205	0.000590778		540	694.647	5.47756
541.5	0.00355027	0.00184927	0.00521308	0.00398853	0.00218874	0.00594473	0.000479	0.000335692	0.00063687		541	695.683	5.44628
542.5	0.00353901	0.00184336	0.00519658	0.00394361	0.00215739	0.0058896	0.000450096	0.000297921	0.00063479		542	696.729	5.41675
543.5	0.0035278	0.00183749	0.00518017	0.00389985	0.00212077	0.00584374	0.000443038	0.000313595	0.000576669		543	697.783	5.38904
544.5	0.00351664	0.00183165	0.00516373	0.00385724	0.00208246	0.00579708	0.000496376	0.000314692	0.000727596		544	698.847	5.36322
545.5	0.00350555	0.00182583	0.00514733	0.00381577	0.00204444	0.00574996	0.000458061	0.000294852	0.000659347		545	699.92	5.33936
546.5	0.00349451	0.00182004	0.00513101	0.00377544	0.00201192	0.00570329	0.000471538	0.000307579	0.000649816		546	701.001	5.31755
547.5	0.00348352	0.00181429	0.00511477	0.00373623	0.00197698	0.00566059	0.000499357	0.000307464	0.000736712		547	702.091	5.29786
548.5	0.00347259	0.00180856	0.00509861	0.00369813	0.0019452	0.0056185	0.000468733	0.000340955	0.000598465		548	703.19	5.28035
549.5	0.00346171	0.00180286	0.00508253	0.00366113	0.00191228	0.00557458	0.000436725	0.000292775	0.000592381		549	704.298	5.26511
550.5	0.00345088	0.00179719	0.00506654	0.00362521	0.00187643	0.00553603	0.000460576	0.000295588	0.000647367		550	705.415	5.25221
551.5	0.00344011	0.00179154	0.00505062	0.00359037	0.00184444	0.00549388	0.000462122	0.00030395	0.000657518		551	706.54	5.24172
552.5	0.00342939	0.00178593	0.00503478	0.00355658	0.00181597	0.00545302	0.000427927	0.000282419	0.000602084		552	707.674	5.2337
553.5	0.00341873	0.00178034	0.00501901	0.00352382	0.00178802	0.00541341	0.000441019	0.000297975	0.000610268		553	708.817	5.22822
554.5	0.00340812	0.00177478	0.00500333	0.00349209	0.00175919	0.00537504	0.000395932	0.000275876	0.000520687		554	709.968	5.22535
555.5	0.00339755	0.00176925	0.00498772	0.00346137	0.00173136	0.00533788	0.000430383	0.000290498	0.000577223		555	711.127	5.22515
556.5	0.00338704	0.00176374	0.00497219	0.00343164	0.00170315	0.00530228	0.000395784	0.000281474	0.000513219		556	712.295	5.22767
557.5	0.00337659	0.00175826	0.00495674	0.00340287	0.00167601	0.00527009	0.000480028	0.000294485	0.000717167		557	713.471	5.23297
558.5	0.00336618	0.00175281	0.00494136	0.00337506	0.00164855	0.00523897	0.000399459	0.000262717	0.000545488		558	714.656	5.2411
559.5	0.00335582	0.00174738	0.00492605	0.00334819	0.00162641	0.00520896	0.000430063	0.000279602	0.000607704		559	715.849	5.2521
560.5	0.00334552	0.00174198	0.00491082	0.00332223	0.00160778	0.00517984	0.000550483	0.000316723	0.000844501		560	717.05	5.26601
561.5	0.00333526	0.00173661	0.00489567	0.00329716	0.00158595	0.00515179	0.000466523	0.000289647	0.000689984		561	718.259	5.28287
562.5	0.00332505	0.00173126	0.00488062	0.00327298	0.00156586	0.00512472	0.0003721	0.000265648	0.000482827		562	719.476	5.30271
563.5	0.0033149	0.00172594	0.00486577	0.00324965	0.00154395	0.00510136	0.000398918	0.000268632	0.000541158		563	720.702	5.32556
564.5	0.00330479	0.00172065	0.00485105	0.00322716	0.00152209	0.00507727	0.000445979	0.000272776	0.000660582		564	721.935	5.35143
565.5	0.00329473	0.00171538	0.0048364	0.00320549	0.00150215	0.00504919	0.000415984	0.000292911	0.000545097		565	723.177	5.38034
566.5	0.00328472	0.00171014	0.00482182	0.00318461	0.00148523	0.00502918	0.000438215	0.000265082	0.000655577		566	724.426	5.4123
567.5	0.00327475	0.00170492	0.0048073	0.00316452	0.0014632	0.00500863	0.000445194	0.000276083	0.00064709		567	725.683	5.44732
568.5	0.00326484	0.00169972	0.00479286	0.00314518	0.00144887	0.00498479	0.000390337	0.000264607	0.000524318		568	726.949	5.48539
569.5	0.00325497	0.00169455	0.00477849	0.00312658	0.00143222	0.00496413	0.000373042	0.000262772	0.000486561		569	728.221	5.52651
570.5	0.00324515	0.00168941	0.0047643	0.0031087	0.00141522	0.00494399	0.00039056	0.000260646	0.000533294		570	729.502	5.57068
571.5	0.00323537	0.00168429	0.0047502	0.00309152	0.00140045	0.00492566	0.000391817	0.000259482	0.000536718		571	730.79	5.61787
572.5	0.00322564	0.00167919	0.00473617	0.00307502	0.0013853	0.00490953	0.000458077	0.000270243	0.000699965		572	732.086	5.66807
573.5	0.00321596	0.00167412	0.0047222	0.00305918	0.00136899	0.00489334	0.000521708	0.000328208	0.000760429		573	733.39	5.72125
574.5	0.00320633	0.00166908	0.0047083	0.00304398	0.00135621	0.00487786	0.000385744	0.000270718	0.00050572		574	734.701	5.7774
575.5	0.00319673	0.00166405	0.00469434	0.00302941	0.00134036	0.00486554	0.000395426	0.00027277	0.000522513		575	736.019	5.83647
576.5	0.00318719	0.00165905	0.00468017	0.00301543	0.00132325	0.00485021	0.00041545	0.000250315	0.000619791		576	737.345	5.89844
577.5	0.00317769	0.00165408	0.00466607	0.00300204	0.00131419	0.00483387	0.000551191	0.000243086	0.00106266		577	738.678	5.96326
578.5	0.00316823	0.00164913	0.00465214	0.00298921	0.00130523	0.00481846	0.000376185	0.000231268	0.000542029		578	740.019	6.03091
579.5	0.00315882	0.0016442	0.00463843	0.00297694	0.00129312	0.00480761	0.000334732	0.000231407	0.000445546		579	741.367	6.10134
580.5	0.00314945	0.00163929	0.00462479	0.00296519	0.00127908	0.00479615	0.000387984	0.000238585	0.000572579		580	742.722	6.1745
581.5	0.00314013	0.00163441	0.0046112	0.00295395	0.00126634	0.00478515	0.000356487	0.000226993	0.000498621		581	744.084	6.25036
582.5	0.00313085	0.00162955	0.00459768	0.00294321	0.00125914	0.00477308	0.000415407	0.000256944	0.000620659		582	745.453	6.32886
583.5	0.00312161	0.00162471	0.00458422	0.00293294	0.00125083	0.00476209	0.00034996	0.000238404	0.000464023		583	746.83	6.40995
584.5	0.00311242	0.0016199	0.00457083	0.00292314	0.00124356	0.00475158	0.000499671	0.000295939	0.000777545		584	748.214	6.4936
585.5	0.00310327	0.00161511	0.0045575	0.00291378	0.00123483	0.00474226	0.000368914	0.000249609	0.000496668		585	749.604	6.57974
586.5	0.00309416	0.00161034	0.00454422	0.00290484	0.00122839	0.00473345	0.000401976	0.00026327	0.000556317		586	751.002	6.66834
587.5	0.00308509	0.00160559	0.00453101	0.00289632	0.00122318	0.00472452	0.000396212	0.000243798	0.000600652		587	752.406	6.75933
588.5	0.00307607	0.00160087	0.00451786	0.0028882	0.00121436	0.00471499	0.000346416	0.000240687	0.000460998		588	753.817	6.85267
589.5	0.00306709	0.00159616	0.00450477	0.00288046	0.0012081	0.00470591	0.000430418	0.000262272	0.000630903		589	755.235	6.94831
590.5	0.00305815	0.00159148	0.00449174	0.00287309	0.00120286	0.00469796	0.000401798	0.000243863	0.000615376		590	756.66	7.0462
591.5	0.00304925	0.00158682	0.00447877	0.00286607	0.00119787	0.00469044	0.000405202	0.000251996	0.000579698		591	758.091	7.14628
592.5	0.00304039	0.00158218	0.00446586	0.00285938	0.00119251	0.00468314	0.000401128	0.000246744	0.000574015		592	759.529	7.24851
593.5	0.00303157	0.00157759	0.00445301	0.00285303	0.00118602	0.00467677	0.000341556	0.000238751	0.000445324		593	760.974	7.35284
594.5	0.00302279	0.00157304	0.00444022	0.00284699	0.00117985	0.00467071	0.000347252	0.000260934	0.000431854		594	762.425	7.45922
595.5	0.00301405	0.00156851	0.00442748	0.00284124	0.00117399	0.00466495	0.000384432	0.000227163	0.000583326		595	763.883	7.56761
596.5	0.00300535	0.001564	0.00441481	0.00283579	0.00116841	0.00465949	0.000327499	0.00023361	0.000419106		596	765.347	7.67794
597.5	0.00299669	0.0015595	0.00440219	0.00283061	0.00116312	0.00465429	0.000486269	0.000287523	0.000754524		597	766.817	7.79019
598.5	0.00298808	0.00155503	0.00438957	0.00282569	0.0011581	0.00464937	0.000360276	0.000226556	0.00050778		598	768.294	7.9043
599.5	0.0029795	0.00155058	0.004377	0.00282102	0.00115334	0.00464469	0.00036225	0.000222288	0.000535939		599	769.777	8.02023
600.5	0.00297095	0.00154615	0.00436448	0.00144407	0.000607149	0.00235746	0.00037573	0.000236883	0.000528086		600	771.266	8.13793
601.5	0.00296245	0.00154174	0.00435202	6.7354e-05	4.58277e-05	8.85802e-05	0.000390478	0.000211787	0.000639727		601	772.762	8.25736
602.5	0.00295399	0.00153735	0.00433962	6.33812e-05	4.31246e-05	8.33555e-05	0.000365155	0.000220902	0.000542215		602	774.263	8.37848
603.5	0.00294556	0.00153298	0.00432727	5.9619e-05	4.05648e-05	7.84076e-05	0.000354062	0.000242341	0.000466851		603	775.771	8.50126
604.5	0.00293717	0.00152863	0.00431498	5.60576e-05	3.81417e-05	7.37239e-05	0.000437671	0.000247225	0.000672405		604	777.285	8.62564
605.5	0.00292882	0.0015243	0.00430275	5.26879e-05	3.58489e-05	6.92922e-05	0.000385872	0.000266003	0.000522179		605	778.805	8.75159
606.5	0.00292051	0.00151998	0.00429057	4.9501e-05	3.36805e-05	6.5101e-05	0.000437412	0.000215816	0.000778758		606	780.331	8.87907
607.5	0.00291223	0.00151569	0.00427844	4.64882e-05	3.16306e-05	6.11387e-05	0.000301261	0.000205169	0.000394632		607	781.862	9.00804
608.5	0.00290399	0.00151142	0.00426637	4.36414e-05	2.96936e-05	5.73947e-05	0.000324196	0.000190749	0.000489528		608	783.4	9.13847
609.5	0.00289579	0.00150716	0.00425435	4.09524e-05	2.78641e-05	5.38584e-05	0.000347101	0.000227601	0.000482809		609	784.943	9.27033
610.5	0.00288763	0.00150293	0.00424239	3.84138e-05	2.61368e-05	5.05198e-05	0.000411798	0.000244061	0.000623753		610	786.492	9.40357
611.5	0.0028795	0.00149871	0.00423047	3.60182e-05	2.45068e-05	4.73691e-05	0.000331526	0.000212651	0.00046654		611	788.047	9.53816
612.5	0.0028714	0.00149451	0.00421861	3.37585e-05	2.29693e-05	4.43973e-05	0.000339959	0.000180569	0.000562622		612	789.607	9.67408
613.5	0.00286335	0.00149033	0.00420681	3.16278e-05	2.15196e-05	4.15952e-05	0.000325721	0.000216313	0.000438948		613	791.173	9.81128
614.5	0.00285532	0.00148617	0.00419505	2.96198e-05	2.01534e-05	3.89544e-05	0.000352792	0.000216204	0.000529067		614	792.744	9.94974
615.5	0.00284734	0.00148203	0.00418335	2.77282e-05	1.88663e-05	3.64666e-05	0.000307093	0.00020079	0.000428858		615	794.321	10.0894
616.5	0.00283939	0.0014779	0.0041717	2.5947e-05	1.76544e-05	3.41241e-05	0.000322345	0.000207464	0.000442266		616	795.904	10.2303
617.5	0.00283147	0.00147379	0.0041601	2.42706e-05	1.65137e-05	3.19193e-05	0.000321424	0.000207464	0.000445671		617	797.492	10.3724
618.5	0.00282359	0.00146971	0.00414855	2.26933e-05	1.54406e-05	2.9845e-05	0.000358899	0.000247556	0.000488434		618	799.085	10.5155
619.5	0.00281574	0.00146564	0.00413705	2.12101e-05	1.44314e-05	2.78943e-05	0.000303937	0.000189094	0.000432618		619	800.683	10.6598
620.5	0.00280793	0.00146154	0.00412561	1.98159e-05	1.34827e-05	2.60608e-05	0.00030909	0.000191586	0.000447903		620	802.287	10.8052
621.5	0.00280016	0.00145747	0.00411421	1.85059e-05	1.25914e-05	2.4338e-05	0.000386681	0.000212836	0.00063728		621	803.896	10.9517
622.5	0.00279241	0.00145341	0.00410288	1.72756e-05	1.17544e-05	2.272e-05	0.000305225	0.000186302	0.000432778		622	805.51	11.0991
623.5	0.0027847	0.00144941	0.00409166	1.61207e-05	1.09685e-05	2.12011e-05	0.000369382	0.000224418	0.000540573		623	807.129	11.2476
624.5	0.00277703	0.00144547	0.00408048	1.5037e-05	1.02312e-05	1.97758e-05	0.000345441	0.000198587	0.000540324		624	808.754	11.3971
625.5	0.00276938	0.00144155	0.00406936	1.40205e-05	9.53954e-06	1.8439e-05	0.000328601	0.000205006	0.000473116		625	810.383	11.5475
626.5	0.00276177	0.00143763	0.00405828	1.30675e-05	8.89112e-06	1.71856e-05	0.000292993	0.000194835	0.000396483		626	812.017	11.6988
627.5	0.0027542	0.0014337	0.00404725	1.21744e-05	8.28345e-06	1.60111e-05	0.000516158	0.000234089	0.000935472		627	813.656	11.8511
628.5	0.00274665	0.00142979	0.00403626	1.13378e-05	7.71423e-06	1.49108e-05	0.000463151	0.000272907	0.000716149		628	815.3	12.0042
629.5	0.00273914	0.00142589	0.0040254	1.05544e-05	7.18125e-06	1.38806e-05	0.000319121	0.00018149	0.000498006		629	816.949	12.1582
630.5	0.00273166	0.00142201	0.00401453	9.82131e-06	6.68243e-06	1.29164e-05	0.000285554	0.000191236	0.000385149		630	818.603	12.3131
631.5	0.00272421	0.00141815	0.0040036	9.13544e-06	6.21576e-06	1.20144e-05	0.000369461	0.000214439	0.000585153		631	820.261	12.4687
632.5	0.0027168	0.0014143	0.0039928	8.49407e-06	5.77938e-06	1.11709e-05	0.000313309	0.000171711	0.000505764		632	821.924	12.6252
633.5	0.00270942	0.00141047	0.00398205	7.89458e-06	5.37148e-06	1.03825e-05	0.000303982	0.000185004	0.000445798		633	823.591	12.7824
634.5	0.00270207	0.00140665	0.00397135	7.33446e-06	4.99037e-06	9.64587e-06	0.000291492	0.000194948	0.000393604		634	825.263	12.9404
635.5	0.00269475	0.00140286	0.00396069	6.81135e-06	4.63445e-06	8.95792e-06	0.000280272	0.000181821	0.000381097		635	826.94	13.0992
636.5	0.00268746	0.00139907	0.00395007	6.32303e-06	4.30219e-06	8.3157e-06	0.000355266	0.000200662	0.000561471		636	828.621	13.2587
637.5	0.0026802	0.00139531	0.00393943	5.86737e-06	3.99216e-06	7.71644e-06	0.000613348	0.000232442	0.00127069		637	830.306	13.4188
638.5	0.00267297	0.00139156	0.00392868	5.44236e-06	3.70299e-06	7.15749e-06	0.000522379	0.00015854	0.00116321		638	831.996	13.5797
639.5	0.00266578	0.00138782	0.00391797	5.04613e-06	3.43339e-06	6.63639e-06	0.000318413	0.00019689	0.000467332		639	833.69	13.7412
640.5	0.00265861	0.00138411	0.00390768	4.67687e-06	3.18214e-06	6.15076e-06	0.000295745	0.000185926	0.00041614		640	835.388	13.9033
641.5	0.00265148	0.0013804	0.0038974	4.3329e-06	2.94811e-06	5.69838e-06	0.000302711	0.000180323	0.000453533		641	837.091	14.0661
642.5	0.00264437	0.00137672	0.00388686	4.01262e-06	2.73019e-06	5.27717e-06	0.000325501	0.000190782	0.000499159		642	838.798	14.2295
643.5	0.0026373	0.00137305	0.00387636	3.71453e-06	2.52737e-06	4.88514e-06	0.00031908	0.000193824	0.000480679		643	840.508	14.3935
644.5	0.00263026	0.00136939	0.00386591	3.43721e-06	2.33868e-06	4.52042e-06	0.000265703	0.000168685	0.000364152		644	842.223	14.5581
645.5	0.00262324	0.00136575	0.00385567	3.17932e-06	2.16321e-06	4.18126e-06	0.000305107	0.000190468	0.000444179		645	843.942	14.7232
646.5	0.00261626	0.00136213	0.00384557	2.9396e-06	2.00011e-06	3.866e-06	0.000257779	0.000152269	0.000370819		646	845.665	14.8888
647.5	0.0026093	0.00135852	0.0038355	2.71688e-06	1.84856e-06	3.57309e-06	0.000292331	0.000186273	0.000400909		647	847.392	15.055
648.5	0.00260237	0.00135492	0.00382548	2.51002e-06	1.70782e-06	3.30104e-06	0.000299317	0.000190326	0.000428854		648	849.122	15.2217
649.5	0.00259547	0.00135134	0.0038155	2.31799e-06	1.57716e-06	3.04849e-06	0.000266075	0.000174761	0.00036474		649	850.857	15.3889
650.5	0.00258861	0.00134778	0.00380557	2.13979e-06	1.45591e-06	2.81413e-06	0.000310194	0.000201713	0.000424035		650	852.595	15.5565
651.5	0.00258177	0.00134423	0.00379567	1.9745e-06	1.34345e-06	2.59675e-06	0.000308775	0.000178891	0.000476986		651	854.337	15.7246
652.5	0.00257495	0.00134069	0.00378582	1.82125e-06	1.23918e-06	2.39521e-06	0.000304685	0.000175287	0.000487751		652	856.083	15.8932
653.5	0.00256817	0.00133717	0.003776	1.67922e-06	1.14254e-06	2.20842e-06	0.000612546	0.000195033	0.00136904		653	857.832	16.0622
654.5	0.00256142	0.00133367	0.00376623	1.54765e-06	1.05302e-06	2.03539e-06	0.00097888	0.000187466	0.00247338		654	859.585	16.2316
655.5	0.00255469	0.00133017	0.00375649	1.42582e-06	9.70129e-07	1.87516e-06	0.000239841	0.000163121	0.000322849		655	861.341	16.4014
656.5	0.00254799	0.0013267	0.00374668	1.31305e-06	8.93403e-07	1.72686e-06	0.00025704	0.000166101	0.000358033		656	863.101	16.5715
657.5	0.00254132	0.00132324	0.00373677	1.20872e-06	8.22416e-07	1.58964e-06	0.000724317	0.000246426	0.00152831		657	864.864	16.7421
658.5	0.00253467	0.00131979	0.00372691	1.11224e-06	7.56766e-07	1.46275e-06	0.000277533	0.000163886	0.000417491		658	866.63	16.913
659.5	0.00252806	0.00131635	0.00371709	1.02304e-06	6.96079e-07	1.34545e-06	0.000579388	0.00018152	0.00129376		659	868.4	17.0843
660.5	0.00252147	0.00131293	0.00370731	9.40624e-07	6.40002e-07	1.23706e-06	0.000377249	0.000169955	0.000699525		660	870.173	17.2558
661.5	0.00251491	0.00130953	0.00369757	8.64501e-07	5.88207e-07	1.13694e-06	0.00025163	0.000177075	0.000330219		661	871.95	17.4277
662.5	0.00250837	0.00130614	0.00368786	7.9422e-07	5.40388e-07	1.04451e-06	0.000347889	0.000164627	0.000622398		662	873.729	17.5999
663.5	0.00250186	0.00130276	0.0036782	7.29361e-07	4.96258e-07	9.59216e-07	0.000280408	0.000164955	0.000423299		663	875.512	17.7724
664.5	0.00249538	0.00129939	0.00366858	6.69531e-07	4.5555e-07	8.80531e-07	0.00025418	0.000181357	0.000326948		664	877.298	17.9451
665.5	0.00248892	0.00129605	0.003659	6.14363e-07	4.18013e-07	8.07977e-07	0.000501246	0.000162617	0.00109515		665	879.086	18.1181
666.5	0.0024825	0.00129277	0.00364946	5.63516e-07	3.83417e-07	7.41105e-07	0.00102501	0.000175619	0.00264108		666	880.878	18.2913
667.5	0.00247609	0.00128951	0.00363995	5.1667e-07	3.51543e-07	6.79496e-07	0.000279637	0.000158741	0.000431631		667	882.673	18.4648
668.5	0.00246972	0.00128627	0.00363049	4.73529e-07	3.22189e-07	6.22759e-07	0.000279624	0.000169695	0.000416338		668	884.47	18.6385
669.5	0.00246337	0.00128304	0.00362106	4.33816e-07	2.95169e-07	5.70531e-07	0.000233866	0.000146429	0.000326377		669	886.27	18.8123
670.5	0.00245704	0.00127981	0.00361168	3.97276e-07	2.70307e-07	5.22475e-07	0.000282431	0.000182256	0.000394259		670	888.073	18.9864
671.5	0.00245074	0.00127661	0.00360233	3.63667e-07	2.47439e-07	4.78275e-07	0.000581197	0.000178899	0.00130945		671	889.879	19.1607
672.5	0.00244447	0.00127341	0.00359313	3.32769e-07	2.26416e-07	4.37639e-07	0.000299758	0.000166748	0.000473744		672	891.688	19.3351
673.5	0.00243822	0.00127023	0.00358412	3.04374e-07	2.07096e-07	4.00296e-07	0.000906642	0.000186685	0.00226559		673	893.499	19.5096
674.5	0.002432	0.00126703	0.00357514	2.78291e-07	1.89349e-07	3.65992e-07	0.000441657	0.00016412	0.000924356		674	895.313	19.6843
675.5	0.0024258	0.00126374	0.0035662	2.54341e-07	1.73054e-07	3.34495e-07	0.000276885	0.000148942	0.00044655		675	897.129	19.8591
676.5	0.00241962	0.00126047	0.0035573	2.32359e-07	1.58097e-07	3.05586e-07	0.000226862	0.000158597	0.000292821		676	898.947	20.0341
677.5	0.00241348	0.00125721	0.00354825	2.12192e-07	1.44376e-07	2.79064e-07	0.00024572	0.000164228	0.000330861		677	900.769	20.2091
678.5	0.00240735	0.00125397	0.00353917	1.93698e-07	1.31793e-07	2.54741e-07	0.000277174	0.000168029	0.000406393		678	902.592	20.3842
679.5	0.00240125	0.00125074	0.00353012	1.76746e-07	1.20258e-07	2.32446e-07	0.000301144	0.000207828	0.000422346		679	904.418	20.5594
680.5	0.00239518	0.00124752	0.00352123	1.61212e-07	1.09689e-07	2.12017e-07	0.00023196	0.000159152	0.000308444		680	906.246	20.7347
681.5	0.00238913	0.00124431	0.00351242	1.46985e-07	1.00009e-07	1.93306e-07	0.000264152	0.000150617	0.000397958		681	908.076	20.91
682.5	0.0023831	0.00124112	0.00350357	1.3396e-07	9.11463e-08	1.76176e-07	0.000257487	0.000172777	0.000352694		682	909.909	21.0854
683.5	0.0023771	0.001238	0.00349471	1.2204e-07	8.30361e-08	1.605e-07	0.000240263	0.000155375	0.00032336		683	911.743	21.2607
684.5	0.00237112	0.0012349	0.00348588	1.11136e-07	7.56172e-08	1.4616e-07	0.000304737	0.000157828	0.000504983		684	913.58	21.4361
685.5	0.00236516	0.0012318	0.0034771	1.01166e-07	6.88337e-08	1.33048e-07	0.00025245	0.000144545	0.000401308		685	915.419	21.6115
686.5	0.00235923	0.00122873	0.00346834	9.20541e-08	6.26337e-08	1.21064e-07	0.000231714	0.000156288	0.000307148		686	917.26	21.7869
687.5	0.00235333	0.00122566	0.00345962	8.3729e-08	5.69693e-08	1.10116e-07	0.000235381	0.000159597	0.000309346		687	919.102	21.9623
688.5	0.00234744	0.0012226	0.00345094	7.61264e-08	5.17965e-08	1.00117e-07	0.000246466	0.00017824	0.000314277		688	920.947	22.1376
689.5	0.00234158	0.00121956	0.00344229	6.91864e-08	4.70745e-08	9.09902e-08	0.00157145	0.000165485	0.00430977		689	922.793	22.3129
690.5	0.00233574	0.00121653	0.00343367	6.2854e-08	4.27659e-08	8.26621e-08	0.00106841	0.000147672	0.00283315		690	924.641	22.4881
691.5	0.00232993	0.00121351	0.00342509	5.70783e-08	3.88361e-08	7.50662e-08	0.000257335	0.000172418	0.000343317		691	926.491	22.6632
692.5	0.00232413	0.0012105	0.00341654	5.18126e-08	3.52534e-08	6.81411e-08	0.00195165	0.000150831	0.00547279		692	928.343	22.8383
693.5	0.00231836	0.00120751	0.00340803	4.70139e-08	3.19883e-08	6.18301e-08	0.000270067	0.000151407	0.000422619		693	930.196	23.0133
694.5	0.00231262	0.00120453	0.00339959	4.26426e-08	2.9014e-08	5.60812e-08	0.00023431	0.000134023	0.000352419		694	932.051	23.1882
695.5	0.00230689	0.00120155	0.0033912	3.86622e-08	2.63058e-08	5.08464e-08	0.000240324	0.000166052	0.000312326		695	933.907	23.3629
696.5	0.00230119	0.00119859	0.00338284	3.50394e-08	2.38408e-08	4.60819e-08	0.000340269	0.000193964	0.00052972		696	935.765	23.5376
697.5	0.00229551	0.00119564	0.00337451	3.17433e-08	2.15982e-08	4.17471e-08	0.000293151	0.00018611	0.00042051		697	937.624	23.7121
698.5	0.00228985	0.00119271	0.00336621	2.87458e-08	1.95587e-08	3.78049e-08	0.000303805	0.000170851	0.000471449		698	939.485	23.8864
699.5	0.00228422	0.00118978	0.00335795	2.6021e-08	1.77047e-08	3.42213e-08	0.00023185	0.00014595	0.000313197		699	941.347	24.0606
700.5	0.0022786	0.00118687	0.00334972	2.3545e-08	1.602e-08	3.09651e-08	0.000218012	0.000149761	0.000288831		700	943.21	24.2346
701.5	0.00227301	0.00118396	0.00334152	2.12961e-08	1.44899e-08	2.80074e-08	0.000210382	0.000140532	0.000281703		701	945.074	24.4085
702.5	0.00226744	0.00118107	0.00333335	1.92543e-08	1.31006e-08	2.53221e-08	0.000255077	0.000147195	0.000393057		702	946.94	24.5821
703.5	0.00226189	0.00117819	0.00332522	1.74013e-08	1.18398e-08	2.28852e-08	0.000275862	0.000156965	0.000440242		703	948.807	24.7555
704.5	0.00225636	0.00117532	0.00331711	1.57203e-08	1.06961e-08	2.06745e-08	0.000242949	0.000152285	0.000335038		704	950.675	24.9288
705.5	0.00225086	0.00117246	0.00330904	1.4196e-08	9.659e-09	1.86698e-08	0.00023839	0.000153681	0.000323402		705	952.544	25.1018
706.5	0.00224537	0.00116961	0.003301	1.28144e-08	8.71896e-09	1.68529e-08	0.000214351	0.000138449	0.000294777		706	954.414	25.2745
707.5	0.00223991	0.00116678	0.00329298	1.15627e-08	7.86726e-09	1.52066e-08	0.00025802	0.000145611	0.000413619		707	956.285	25.447
708.5	0.00223447	0.00116395	0.003285	1.0429e-08	7.09593e-09	1.37157e-08	0.00111307	0.000145219	0.00297149		708	958.156	25.6193
709.5	0.00222904	0.00116114	0.00327705	9.40277e-09	6.39765e-09	1.2366e-08	0.00078526	0.000136708	0.0020121		709	960.029	25.7913
710.5	0.00222364	0.00115833	0.00326913	8.4741e-09	5.76579e-09	1.11447e-08	0.000205957	0.000141005	0.000269521		710	961.902	25.963
711.5	0.00221826	0.00115554	0.00326124	7.6341e-09	5.19425e-09	1.00399e-08	0.000217387	0.000134772	0.000309038		711	963.777	26.1344
712.5	0.0022129	0.00115275	0.00325338	6.87461e-09	4.67749e-09	9.04111e-09	0.000224069	0.00014689	0.000306156		712	965.651	26.3055
713.5	0.00220756	0.00114998	0.00324555	6.18821e-09	4.21046e-09	8.13839e-09	0.000252131	0.000161931	0.000343586		713	967.527	26.4763
714.5	0.00220224	0.00114722	0.00323776	5.56812e-09	3.78855e-09	7.32288e-09	0.000988818	0.000125626	0.00265377		714	969.403	26.6468
715.5	0.00219694	0.00114447	0.00322998	5.00815e-09	3.40755e-09	6.58645e-09	0.000847632	0.00014341	0.00217527		715	971.28	26.817
716.5	0.00219167	0.00114173	0.00322224	4.5027e-09	3.06364e-09	5.92171e-09	0.00016525	0.000101696	0.000239027		716	973.157	26.9868
717.5	0.00218641	0.001139	0.00321453	4.04665e-09	2.75334e-09	5.32193e-09	0.000392865	0.000202938	0.000668053		717	975.034	27.1562
718.5	0.00218117	0.00113628	0.00320685	3.63533e-09	2.47348e-09	4.78098e-09	0.000218762	0.000118731	0.000346734		718	976.912	27.3253
719.5	0.00217595	0.00113357	0.0031992	3.26451e-09	2.22118e-09	4.2933e-09	0.000206766	0.000138386	0.000276135		719	978.791	27.494
720.5	0.00217075	0.00113087	0.00319157	2.93035e-09	1.99381e-09	3.85383e-09	0.00021832	0.000144593	0.000290406		720	980.669	27.6624
721.5	0.00216557	0.00112818	0.00318393	2.62934e-09	1.789e-09	3.45796e-09	0.000221316	0.000134315	0.000317889		721	982.548	27.8303
722.5	0.00216041	0.0011255	0.00317631	2.3583e-09	1.60459e-09	3.10151e-09	0.000229133	0.000128206	0.000353288		722	984.427	27.9978
723.5	0.00215527	0.00112282	0.00316872	2.11436e-09	1.43861e-09	2.78069e-09	0.000208523	0.000132799	0.000289208		723	986.306	28.165
724.5	0.00215015	0.0011201	0.00316116	1.8949e-09	1.28929e-09	2.49206e-09	0.000200407	0.000132939	0.000267537		724	988.186	28.3317
725.5	0.00214504	0.00111739	0.00315363	1.69753e-09	1.155e-09	2.2325e-09	0.000232886	0.000142422	0.000340906		725	990.065	28.4979
726.5	0.00213996	0.00111469	0.00314612	1.52012e-09	1.03429e-09	1.99917e-09	0.000218052	0.000126116	0.000319023		726	991.944	28.6638
727.5	0.0021349	0.001112	0.00313865	1.3607e-09	9.2582e-10	1.78951e-09	0.000487066	0.000177219	0.00101625		727	993.824	28.8291
728.5	0.00212985	0.00110932	0.0031312	1.21751e-09	8.28395e-10	1.6012e-09	0.000370574	0.000126746	0.000786554		728	995.703	28.994
729.5	0.00212482	0.00110666	0.00312378	1.08896e-09	7.40927e-10	1.43214e-09	0.000276617	0.000141258	0.000481048		729	997.582	29.1585
730.5	0.00211982	0.00110401	0.00311639	9.73586e-10	6.62429e-10	1.28041e-09	0.000230588	0.000160566	0.000305103		730	999.461	29.3224
731.5	0.00211483	0.00110143	0.00310902	8.70091e-10	5.9201e-10	1.1443e-09	0.000188952	0.00011935	0.000262128		731	1001.34	29.4859
732.5	0.00210986	0.00109886	0.00310168	7.77286e-10	5.28866e-10	1.02224e-09	0.000212645	0.000132122	0.000302189		732	1003.22	29.6488
733.5	0.0021049	0.0010963	0.00309437	6.94103e-10	4.72268e-10	9.12846e-10	0.000181622	0.000122134	0.000241712		733	1005.1	29.8113
734.5	0.00209997	0.00109375	0.00308709	6.19573e-10	4.21558e-10	8.14829e-10	0.000220909	0.000145318	0.000295385		734	1006.97	29.9732
735.5	0.00209505	0.00109121	0.00307983	5.52826e-10	3.76143e-10	7.27046e-10	0.000215844	0.000134687	0.000305546		735	1008.85	30.1346
736.5	0.00209016	0.00108868	0.00307261	4.93071e-10	3.35486e-10	6.4846e-10	0.000213093	0.000132368	0.000312025		736	1010.73	30.2954
737.5	0.00208528	0.00108616	0.0030654	4.396e-10	2.99104e-10	5.78138e-10	0.000220225	0.000109393	0.000371589		737	1012.6	30.4557
738.5	0.00208042	0.00108364	0.00305823	3.91771e-10	2.66561e-10	5.15235e-10	0.000204274	0.000113813	0.000322059		738	1014.48	30.6155
739.5	0.00207557	0.00108114	0.00305108	3.49006e-10	2.37464e-10	4.58993e-10	0.000201503	0.000119934	0.000287634		739	1016.35	30.7746
740.5	0.00207075	0.00107865	0.00304395	3.10785e-10	2.11458e-10	4.08727e-10	0.00104601	0.000115078	0.00284472		740	1018.23	30.9332
741.5	0.00206594	0.00107616	0.00303686	2.76639e-10	1.88225e-10	3.6382e-10	0.00131875	0.000152274	0.00359482		741	1020.1	31.0912
742.5	0.00206115	0.00107368	0.00302979	2.46146e-10	1.67478e-10	3.23717e-10	0.000533648	0.00012154	0.0012806		742	1021.97	31.2487
743.5	0.00205638	0.00107122	0.00302274	2.18926e-10	1.48958e-10	2.8792e-10	0.000753606	0.000124921	0.00194607		743	1023.84	31.4055
744.5	0.00205162	0.00106876	0.00301577	1.94639e-10	1.32433e-10	2.55979e-10	0.00120797	0.000131878	0.00329588		744	1025.72	31.5617
745.5	0.00204688	0.00106631	0.00300884	1.72977e-10	1.17694e-10	2.2749e-10	0.00019642	0.000120886	0.000280738		745	1027.59	31.7172
746.5	0.00204216	0.00106387	0.00300192	1.53664e-10	1.04553e-10	2.02091e-10	0.000203086	0.000140662	0.000266648		746	1029.45	31.8722
747.5	0.00203746	0.00106144	0.00299504	1.36453e-10	9.28429e-11	1.79456e-10	0.00031485	0.000164373	0.000551009		747	1031.32	32.0265
748.5	0.00203277	0.00105901	0.00298817	1.21122e-10	8.24112e-11	1.59292e-10	0.000187097	0.000115452	0.000263438		748	1033.19	32.1801
749.5	0.0020281	0.00105657	0.00298134	1.07469e-10	7.31223e-11	1.41338e-10	0.00020155	0.000127911	0.000273684		749	1035.05	32.3331
750.5	0.00202345	0.00105408	0.00297452	9.5318e-11	6.48544e-11	1.25357e-10	0.000217643	0.00012079	0.000335938		750	1036.92	32.4855
751.5	0.00201881	0.00105161	0.00296773	8.45067e-11	5.74984e-11	1.11138e-10	0.000203716	0.000139381	0.000266262		751	1038.78	32.6371
752.5	0.0020142	0.00104915	0.00296097	7.48916e-11	5.09563e-11	9.84934e-11	0.000187389	0.000110239	0.000270409		752	1040.64	32.7881
753.5	0.00200959	0.00104669	0.00295423	6.63441e-11	4.51406e-11	8.72521e-11	0.000204489	0.000131464	0.000280488		753	1042.51	32.9384
754.5	0.00200501	0.00104424	0.00294752	5.87486e-11	3.99726e-11	7.72629e-11	0.00017509	0.00011982	0.000229631		754	1044.36	33.088
755.5	0.00200044	0.00104181	0.00294082	5.20018e-11	3.53821e-11	6.83899e-11	0.000201377	0.000123543	0.000288877		755	1046.22	33.2369
756.5	0.00199589	0.00103938	0.00293416	4.60115e-11	3.13063e-11	6.05118e-11	0.00019138	0.000120129	0.000260637		756	1048.08	33.385
757.5	0.00199135	0.00103696	0.00292751	4.06949e-11	2.76889e-11	5.35197e-11	0.000193669	0.00011405	0.000285259		757	1049.93	33.5325
758.5	0.00198683	0.00103455	0.0029209	3.59783e-11	2.44797e-11	4.73167e-11	0.000580308	0.000131417	0.00141115		758	1051.79	33.6792
759.5	0.00198233	0.00103221	0.0029141	3.17956e-11	2.16338e-11	4.18158e-11	0.000214173	0.000139271	0.000306027		759	1053.64	33.8252
760.5	0.00197784	0.00102989	0.00290732	2.80879e-11	1.91111e-11	3.69397e-11	0.000253255	0.000116578	0.000461926		760	1055.49	33.9704
761.5	0.00197337	0.00102757	0.00290057	2.48027e-11	1.68758e-11	3.26191e-11	0.00067759	0.000114572	0.00173773		761	1057.34	34.1148
762.5	0.00196891	0.00102526	0.00289404	2.1893e-11	1.4896e-11	2.87924e-11	0.000216715	0.000128291	0.000328986		762	1059.18	34.2585
763.5	0.00196447	0.00102296	0.00288739	1.93168e-11	1.31432e-11	2.54045e-11	0.000161581	0.000106978	0.000218448		763	1061.03	34.4015
764.5	0.00196005	0.00102061	0.00288075	1.7037e-11	1.1592e-11	2.24062e-11	0.000970378	0.000112006	0.00261632		764	1062.87	34.5436
765.5	0.00195564	0.00101826	0.00287413	1.50203e-11	1.02198e-11	1.97539e-11	0.000184408	0.000122045	0.000244997		765	1064.71	34.685
766.5	0.00195124	0.00101593	0.00286758	1.3237e-11	9.00646e-12	1.74086e-11	0.000209966	0.000114529	0.00033185		766	1066.55	34.8256
767.5	0.00194687	0.00101361	0.00286112	1.16607e-11	7.93398e-12	1.53356e-11	0.000197835	0.000121943	0.000288128		767	1068.39	34.9653
768.5	0.00194251	0.00101129	0.00285469	1.02681e-11	6.98642e-12	1.3504e-11	0.000163284	0.000109904	0.000214927		768	1070.22	35.1043
769.5	0.00193816	0.00100898	0.00284827	9.03814e-12	6.14956e-12	1.18865e-11	0.000163029	0.000102719	0.000226213		769	1072.05	35.2424
770.5	0.00193383	0.00100668	0.00284188	7.95234e-12	5.41078e-12	1.04585e-11	0.000167103	0.000108454	0.000224955		770	1073.88	35.3798
771.5	0.00192951	0.0010044	0.00283552	6.99419e-12	4.75885e-12	9.19837e-12	0.000190276	0.00011995	0.000264097		771	1075.71	35.5163
772.5	0.00192521	0.00100217	0.00282917	6.14902e-12	4.1838e-12	8.08685e-12	0.000185854	0.000132372	0.000237836		772	1077.54	35.6519
773.5	0.00192093	0.000999948	0.00282285	5.40381e-12	3.67676e-12	7.1068e-12	0.000199627	0.000113978	0.000314257		773	1079.36	35.7867
774.5	0.00191666	0.000997734	0.00281655	4.74702e-12	3.22988e-12	6.24302e-12	0.000872447	0.000123341	0.0023097		774	1081.18	35.9207
775.5	0.0019124	0.000995526	0.00281027	4.16839e-12	2.83618e-12	5.48204e-12	0.00114989	0.000107433	0.00317113		775	1083	36.0538
776.5	0.00190816	0.000993327	0.00280401	3.65883e-12	2.48947e-12	4.81189e-12	0.000585372	0.000118112	0.00144867		776	1084.82	36.186
777.5	0.00190394	0.000991135	0.00279777	3.21028e-12	2.18427e-12	4.22198e-12	0.000156043	0.000103486	0.000209226		777	1086.63	36.3174
778.5	0.00189973	0.000988951	0.00279156	2.81558e-12	1.91573e-12	3.7029e-12	0.00019233	0.000132237	0.000251186		778	1088.44	36.4479
779.5	0.00189553	0.000986774	0.00278537	2.46843e-12	1.67952e-12	3.24635e-12	0.00020609	0.000129911	0.000287712		779	1090.25	36.5775
780.5	0.00189135	0.000984605	0.0027792	2.16322e-12	1.47185e-12	2.84494e-12	0.000165348	0.000106306	0.000224073		780	1092.05	36.7062
781.5	0.00188718	0.000982444	0.0027731	1.89498e-12	1.28935e-12	2.49218e-12	0.000286571	0.000158356	0.000467923		781	1093.86	36.834
782.5	0.00188303	0.00098029	0.00276709	1.65934e-12	1.12902e-12	2.18228e-12	0.000678498	0.000101076	0.00178225		782	1095.66	36.961
783.5	0.00187889	0.000978143	0.00276111	1.45243e-12	9.88233e-13	1.91015e-12	0.000149038	8.9234e-05	0.000209081		783	1097.46	37.087
784.5	0.00187477	0.000976004	0.00275514	1.2708e-12	8.64656e-13	1.67129e-12	0.000174762	0.000111523	0.000237781		784	1099.25	37.2121
785.5	0.00187066	0.000973873	0.0027492	1.11145e-12	7.5623e-13	1.46171e-12	0.000180687	0.000113071	0.000256528		785	1101.04	37.3362
786.5	0.00186656	0.000971748	0.00274328	9.71685e-13	6.61135e-13	1.27791e-12	0.000157703	0.0001029	0.000211898		786	1102.83	37.4595
787.5	0.00186248	0.000969631	0.00273737	8.49158e-13	5.77768e-13	1.11677e-12	0.000168984	0.000101812	0.000240539		787	1104.62	37.5818
788.5	0.00185842	0.000967522	0.00273149	7.41784e-13	5.04711e-13	9.75554e-13	0.000187031	0.000108363	0.000285858		788	1106.4	37.7032
789.5	0.00185436	0.000965419	0.00272554	6.47729e-13	4.40715e-13	8.51857e-13	0.00143503	0.000105757	0.00403779		789	1108.18	37.8237
790.5	0.00185032	0.000963324	0.0027195	5.65373e-13	3.8468e-13	7.43547e-13	0.000145792	9.23567e-05	0.000203278		790	1109.95	37.9432
791.5	0.0018463	0.000961236	0.00271348	4.93291e-13	3.35636e-13	6.48749e-13	0.000169463	0.000115292	0.000225614		791	1111.73	38.0617
792.5	0.00184229	0.000959155	0.00270748	4.30227e-13	2.92727e-13	5.65811e-13	0.00016986	0.000116332	0.000224121		792	1113.5	38.1793
793.5	0.00183829	0.000957081	0.0027015	3.75075e-13	2.55202e-13	4.93278e-13	0.000149209	9.36738e-05	0.000208544		793	1115.26	38.2959
794.5	0.00183431	0.000955015	0.00269555	3.26863e-13	2.22398e-13	4.29872e-13	0.000164407	0.00011737	0.00021123		794	1117.03	38.4116
795.5	0.00183034	0.000952955	0.00268961	2.84734e-13	1.93733e-13	3.74466e-13	0.000432938	0.000127949	0.000988601		795	1118.79	38.5263
796.5	0.00182638	0.000950903	0.00268384	2.47935e-13	1.68695e-13	3.26071e-13	0.000215128	0.000114757	0.000363315		796	1120.54	38.64
797.5	0.00182244	0.000948857	0.00267819	2.15806e-13	1.46835e-13	2.83817e-13	0.000285033	0.000120856	0.000555312		797	1122.3	38.7528
798.5	0.00181851	0.000946818	0.00267256	1.87766e-13	1.27756e-13	2.46939e-13	0.000173772	0.000102375	0.000252756		798	1124.04	38.8645
799.5	0.00181459	0.000944787	0.00266696	1.63303e-13	1.11112e-13	2.14768e-13	0.000133817	8.56361e-05	0.00018332		799	1125.79	38.9753
800.5	0.00181069	0.000942788	0.00266137	1.41971e-13	9.65973e-14	1.86713e-13	0.000152307	9.87669e-05	0.000204812		800	1127.53	39.0851
801.5	0.0018068	0.000940804	0.0026558	1.23376e-13	8.39452e-14	1.62257e-13	0.000162978	0.000110025	0.000214406		801	1129.27	39.1939
802.5	0.00180292	0.000938826	0.00265024	1.07174e-13	7.29211e-14	1.40949e-13	0.000161771	9.69573e-05	0.000228473		802	1131	39.3016
803.5	0.00179906	0.000936854	0.00264471	9.3062e-14	6.33195e-14	1.2239e-13	0.000165842	0.000109531	0.00022121		803	1132.74	39.4084
804.5	0.00179521	0.00093489	0.00263919	8.0776e-14	5.49601e-14	1.06232e-13	0.000130454	8.52681e-05	0.000176862		804	1134.46	39.5142
805.5	0.00179137	0.000932932	0.0026337	7.0084e-14	4.76852e-14	9.21706e-14	0.000180937	0.000115156	0.000244889		805	1136.18	39.619
806.5	0.00178755	0.00093098	0.00262822	6.07829e-14	4.13567e-14	7.99383e-14	0.000281694	0.000100703	0.000593795		806	1137.9	39.7227
807.5	0.00178374	0.000929035	0.00262276	5.26951e-14	3.58538e-14	6.93017e-14	0.000690747	0.00010694	0.00180712		807	1139.62	39.8255
808.5	0.00177994	0.000927096	0.00261732	4.56652e-14	3.10707e-14	6.00564e-14	0.000174476	0.000102449	0.000246827		808	1141.33	39.9272
809.5	0.00177615	0.000925164	0.00261189	3.95573e-14	2.69148e-14	5.20236e-14	0.000131952	8.68363e-05	0.000179175		809	1143.04	40.0279
810.5	0.00177238	0.000923238	0.00260649	3.42527e-14	2.33056e-14	4.50473e-14	0.000170513	0.000101428	0.000244554		810	1144.74	40.1276
811.5	0.00176862	0.000921318	0.0026011	2.96476e-14	2.01722e-14	3.89908e-14	0.000182065	0.000105507	0.000263618		811	1146.44	40.2263
812.5	0.00176487	0.000919405	0.00259573	2.56513e-14	1.74532e-14	3.37352e-14	0.000226375	0.000103096	0.000413847		812	1148.13	40.3239
813.5	0.00176114	0.000917498	0.00259031	2.21848e-14	1.50946e-14	2.91763e-14	0.000143218	0.00010138	0.000184013		813	1149.82	40.4205
814.5	0.00175741	0.000915598	0.00258485	1.91791e-14	1.30495e-14	2.52234e-14	0.000135963	8.30978e-05	0.000190793		814	1151.51	40.5161
815.5	0.0017537	0.000913704	0.00257941	1.6574e-14	1.1277e-14	2.17973e-14	0.000265478	0.000128519	0.000488993		815	1153.19	40.6106
816.5	0.00175001	0.000911808	0.002574	1.43171e-14	9.74135e-15	1.8829e-14	0.000392235	0.000102687	0.000917715		816	1154.86	40.7041
817.5	0.00174632	0.000909897	0.0025686	1.23625e-14	8.41145e-15	1.62585e-14	0.000122334	8.64828e-05	0.000159334		817	1156.53	40.7966
818.5	0.00174265	0.000907993	0.00256321	1.06705e-14	7.26021e-15	1.40332e-14	0.000154177	9.96383e-05	0.000207936		818	1158.2	40.8881
819.5	0.00173898	0.000906095	0.00255785	9.20638e-15	6.26403e-15	1.21077e-14	0.000134969	8.65579e-05	0.000182892		819	1159.86	40.9785
820.5	0.00173534	0.000904203	0.0025525	7.93999e-15	5.40237e-15	1.04422e-14	0.000127574	7.88875e-05	0.000177799		820	1161.52	41.0678
821.5	0.0017317	0.000902317	0.00254717	6.84505e-15	4.65738e-15	9.00224e-15	0.000156652	9.92136e-05	0.000220846		821	1163.18	41.1562
822.5	0.00172807	0.000900438	0.00254186	5.89875e-15	4.01352e-15	7.75772e-15	0.000168041	0.000110951	0.000223022		822	1164.83	41.2435
823.5	0.00172446	0.000898565	0.00253657	5.08124e-15	3.45728e-15	6.68257e-15	0.000488198	0.000125804	0.00115816		823	1166.47	41.3297
824.5	0.00172086	0.000896698	0.00253129	4.37528e-15	2.97695e-15	5.75413e-15	0.000124968	7.40298e-05	0.000178996		824	1168.11	41.415
825.5	0.00171727	0.000894837	0.00252603	3.7659e-15	2.56232e-15	4.9527e-15	0.000142129	9.71523e-05	0.000186757		825	1169.74	41.4991
826.5	0.00171369	0.000892982	0.00252079	3.24009e-15	2.20456e-15	4.26119e-15	0.00013211	8.43176e-05	0.000180216		826	1171.37	41.5823
827.5	0.00171013	0.000891133	0.00251557	2.78658e-15	1.89599e-15	3.66476e-15	0.000132177	8.47697e-05	0.000180592		827	1173	41.6644
828.5	0.00170657	0.000889291	0.00251036	2.39559e-15	1.62996e-15	3.15055e-15	0.000436073	0.000108988	0.00104062		828	1174.61	41.7455
829.5	0.00170303	0.000887454	0.00250517	2.05864e-15	1.4007e-15	2.70741e-15	0.000125898	7.88919e-05	0.000178683		829	1176.23	41.8256
830.5	0.0016995	0.000885623	0.00249999	1.76838e-15	1.2032e-15	2.32567e-15	0.000313343	9.42591e-05	0.000693306		830	1177.84	41.9046
831.5	0.00169598	0.000883799	0.00249484	1.51843e-15	1.03314e-15	1.99695e-15	0.000170375	0.000111744	0.00023381		831	1179.44	41.9826
832.5	0.00169247	0.00088198	0.0024897	1.30329e-15	8.8676e-16	1.71402e-15	0.0002322	0.000110534	0.000426423		832	1181.04	42.0595
833.5	0.00168898	0.000880167	0.0024845	1.11819e-15	7.60814e-16	1.47058e-15	0.000129396	8.10565e-05	0.000180048		833	1182.63	42.1355
834.5	0.00168549	0.00087836	0.0024793	9.58987e-16	6.52496e-16	1.26121e-15	0.000139628	9.04575e-05	0.000188545		834	1184.22	42.2104
835.5	0.00168202	0.000876559	0.00247412	8.22126e-16	5.59375e-16	1.08121e-15	0.000145078	8.75277e-05	0.000207601		835	1185.8	42.2843
836.5	0.00167856	0.000874764	0.00246896	7.04514e-16	4.79352e-16	9.26538e-16	0.000121099	7.43983e-05	0.000170736		836	1187.38	42.3572
837.5	0.00167511	0.000872975	0.00246382	6.03487e-16	4.10613e-16	7.93672e-16	0.000132771	7.69313e-05	0.000196742		837	1188.95	42.4291
838.5	0.00167167	0.000871191	0.00245869	5.1674e-16	3.5159e-16	6.79588e-16	0.000129762	8.39576e-05	0.000173971		838	1190.52	42.5
839.5	0.00166824	0.000869413	0.00245358	4.42285e-16	3.00931e-16	5.81669e-16	0.000135162	8.34527e-05	0.000187526		839	1192.08	42.5698
840.5	0.00166482	0.000867641	0.00244849	3.78407e-16	2.57469e-16	4.9766e-16	0.000143504	9.85908e-05	0.00018583		840	1193.63	42.6387
841.5	0.00166141	0.000865875	0.00244341	3.23625e-16	2.20195e-16	4.25614e-16	0.000130766	8.32785e-05	0.000177968		841	1195.18	42.7066
842.5	0.00165802	0.000864114	0.00243835	2.76663e-16	1.88242e-16	3.63853e-16	0.000124051	7.6074e-05	0.000170414		842	1196.72	42.7734
843.5	0.00165463	0.000862359	0.00243331	2.36422e-16	1.60862e-16	3.10929e-16	0.000355008	9.46652e-05	0.000824773		843	1198.26	42.8393
844.5	0.00165126	0.00086061	0.00242828	2.01953e-16	1.37409e-16	2.65597e-16	0.000217492	9.69869e-05	0.000407017		844	1199.79	42.9043
845.5	0.0016479	0.000858866	0.00242327	1.7244e-16	1.17328e-16	2.26783e-16	0.000150713	9.13184e-05	0.000213077		845	1201.32	42.9682
846.5	0.00164455	0.000857128	0.00241827	1.47181e-16	1.00142e-16	1.93565e-16	0.000252338	9.29653e-05	0.000518879		846	1202.84	43.0312
847.5	0.00164121	0.000855395	0.00241329	1.25572e-16	8.54394e-17	1.65146e-16	0.00016932	8.90026e-05	0.000284223		847	1204.35	43.0932
848.5	0.00163788	0.000853668	0.00240833	1.07093e-16	7.28661e-17	1.40843e-16	0.000124417	8.08361e-05	0.000166272		848	1205.86	43.1542
849.5	0.00163456	0.000851946	0.00240339	9.12965e-17	6.21182e-17	1.20068e-16	0.000135027	8.64615e-05	0.000186233		849	1207.36	43.2143
850.5	0.00163125	0.00085023	0.00239845	7.7799e-17	5.29345e-17	1.02317e-16	0.000131631	8.93942e-05	0.000173124		850	1208.86	43.2735
851.5	0.00162795	0.00084852	0.00239371	6.62705e-17	4.50905e-17	8.71553e-17	0.00011941	7.58783e-05	0.000163596		851	1210.35	43.3317
852.5	0.00162466	0.000846815	0.00238899	5.64277e-17	3.83935e-17	7.42106e-17	0.000111055	6.8666e-05	0.000157821		852	1211.83	43.389
853.5	0.00162138	0.000845115	0.0023843	4.80276e-17	3.2678e-17	6.31633e-17	0.000121892	7.83741e-05	0.000163999		853	1213.3	43.4454
854.5	0.00161812	0.00084342	0.00237961	4.08617e-17	2.78023e-17	5.3739e-17	0.000127656	8.04862e-05	0.000175757		854	1214.78	43.5009
855.5	0.00161486	0.000841731	0.00237494	3.4751e-17	2.36446e-17	4.57026e-17	0.00012557	7.85006e-05	0.000174508		855	1216.24	43.5555
856.5	0.00161161	0.000840048	0.00237029	2.95424e-17	2.01006e-17	3.88525e-17	0.000122396	8.3712e-05	0.000161098		856	1217.7	43.6092
857.5	0.00160838	0.000838369	0.00236565	2.51044e-17	1.7081e-17	3.30159e-17	0.000123921	7.9522e-05	0.000168798		857	1219.15	43.662
858.5	0.00160515	0.000836696	0.00236102	2.13245e-17	1.45092e-17	2.80448e-17	0.000307012	0.000124595	0.000610089		858	1220.59	43.7139
859.5	0.00160194	0.000835029	0.00235641	1.81066e-17	1.23197e-17	2.38127e-17	0.000122497	8.01681e-05	0.000166948		859	1222.03	43.765
860.5	0.00159873	0.000833366	0.00235175	1.5368e-17	1.04564e-17	2.02112e-17	0.000129136	8.25158e-05	0.000178587		860	1223.46	43.8153
861.5	0.00159554	0.000831709	0.00234703	1.30385e-17	8.87141e-18	1.71475e-17	0.000126436	8.30545e-05	0.000169368		861	1224.89	43.8647
862.5	0.00159235	0.000830057	0.00234232	1.10577e-17	7.52364e-18	1.45424e-17	0.00018127	8.3328e-05	0.000321001		862	1226.3	43.9132
863.5	0.00158918	0.00082841	0.00233763	9.374e-18	6.37808e-18	1.23282e-17	0.000112009	6.85884e-05	0.000156788		863	1227.71	43.961
864.5	0.00158601	0.000826769	0.00233295	7.94352e-18	5.40478e-18	1.04469e-17	0.000132245	8.65821e-05	0.000177978		864	1229.12	44.008
865.5	0.00158286	0.000825132	0.00232829	6.72864e-18	4.57817e-18	8.84913e-18	0.000116387	7.70478e-05	0.000156208		865	1230.52	44.0542
866.5	0.00157971	0.000823501	0.00232364	5.69728e-18	3.87644e-18	7.49275e-18	0.00017284	8.91629e-05	0.000269941		866	1231.91	44.0996
867.5	0.00157657	0.000821874	0.00231901	4.82208e-18	3.28095e-18	6.34174e-18	0.000516742	0.000100824	0.00129645		867	1233.29	44.1442
868.5	0.00157345	0.000820253	0.00231438	4.0797e-18	2.77583e-18	5.36539e-18	0.000124767	7.95334e-05	0.000169133		868	1234.67	44.1881
869.5	0.00157033	0.000818637	0.00230977	3.45022e-18	2.34754e-18	4.53754e-18	9.59554e-05	6.17356e-05	0.000130934		869	1236.04	44.2313
870.5	0.00156723	0.000817026	0.00230517	2.91671e-18	1.98453e-18	3.8359e-18	0.000102828	6.50128e-05	0.000141741		870	1237.4	44.2738
871.5	0.00156413	0.00081542	0.00230059	2.46471e-18	1.67699e-18	3.24145e-18	0.000138116	8.30492e-05	0.000194115		871	1238.75	44.3155
872.5	0.00156104	0.000813819	0.00229603	2.08192e-18	1.41654e-18	2.73802e-18	0.000146938	8.90625e-05	0.000206978		872	1240.1	44.3566
873.5	0.00155797	0.000812222	0.00229151	1.75788e-18	1.19606e-18	2.31186e-18	0.000100156	5.82998e-05	0.00014294		873	1241.44	44.3971
874.5	0.0015549	0.000810631	0.00228698	1.48368e-18	1.0095e-18	1.95125e-18	0.000113032	6.70174e-05	0.000160327		874	1242.77	44.4368
875.5	0.00155184	0.000809045	0.00228246	1.25175e-18	8.5169e-19	1.64623e-18	0.000133766	8.65243e-05	0.000181715		875	1244.1	44.476
876.5	0.00154879	0.000807464	0.00227796	1.05565e-18	7.18266e-19	1.38833e-18	0.00010689	6.64359e-05	0.000149198		876	1245.42	44.5145
877.5	0.00154575	0.000805887	0.00227347	8.89918e-19	6.05501e-19	1.17037e-18	0.000125217	8.42755e-05	0.000163758		877	1246.73	44.5525
878.5	0.00154272	0.000804316	0.00226899	7.49905e-19	5.10236e-19	9.86234e-19	0.000111391	6.28944e-05	0.000162024		878	1248.03	44.5899
879.5	0.0015397	0.000802749	0.00226453	6.31668e-19	4.29788e-19	8.30735e-19	0.000108521	7.17222e-05	0.000145367		879	1249.33	44.6267
880.5	0.00153669	0.000801187	0.00226008	5.3186e-19	3.61878e-19	6.99474e-19	0.000112268	6.91119e-05	0.000156982		880	1250.62	44.663
881.5	0.00153369	0.00079963	0.00225564	4.47644e-19	3.04577e-19	5.88717e-19	0.000109118	6.73182e-05	0.000151445		881	1251.9	44.6988
882.5	0.0015307	0.000798078	0.00225122	3.76612e-19	2.56247e-19	4.95299e-19	0.000120326	7.06632e-05	0.000172825		882	1253.17	44.7341
883.5	0.00152772	0.000796519	0.00224681	3.16725e-19	2.155e-19	4.16539e-19	0.0001474	9.52859e-05	0.000201735		883	1254.43	44.7689
884.5	0.00152474	0.000794952	0.00224242	2.66254e-19	1.81159e-19	3.50162e-19	0.000108468	6.65204e-05	0.000151185		884	1255.69	44.8033
885.5	0.00152178	0.00079339	0.00223804	2.23736e-19	1.5223e-19	2.94245e-19	0.000108867	6.3874e-05	0.000154978		885	1256.94	44.8373
886.5	0.00151882	0.000791832	0.00223363	1.87933e-19	1.2787e-19	2.47159e-19	0.000107357	6.63558e-05	0.000150066		886	1258.18	44.8709
887.5	0.00151588	0.00079028	0.0022292	1.57796e-19	1.07364e-19	2.07524e-19	0.000114669	7.77209e-05	0.000150753		887	1259.42	44.9041
888.5	0.00151294	0.000788732	0.00222481	1.32439e-19	9.01114e-20	1.74176e-19	0.00011404	6.93768e-05	0.000158099		888	1260.64	44.937
889.5	0.00151001	0.000787189	0.00222047	1.11112e-19	7.56006e-20	1.46128e-19	0.000111168	6.56609e-05	0.00015967		889	1261.86	44.9695
890.5	0.00150709	0.000785651	0.00221615	9.3182e-20	6.34011e-20	1.22548e-19	0.000106463	6.25879e-05	0.000151423		890	1263.07	45.0018
891.5	0.00150418	0.000784117	0.00221184	7.81143e-20	5.3149e-20	1.02732e-19	0.000119814	7.14084e-05	0.000169979		891	1264.27	45.0338
892.5	0.00150128	0.000782588	0.00220755	6.54568e-20	4.45369e-20	8.60852e-20	0.000125301	8.17364e-05	0.0001649		892	1265.46	45.0656
893.5	0.00149838	0.000781064	0.00220327	5.48284e-20	3.73053e-20	7.21073e-20	0.000111662	6.55667e-05	0.000159653		893	1266.65	45.0971
894.5	0.0014955	0.000779545	0.00219904	4.59074e-20	3.12354e-20	6.03748e-20	0.000111343	7.18451e-05	0.000150769		894	1267.82	45.1285
895.5	0.00149262	0.00077803	0.00219487	3.84225e-20	2.61427e-20	5.05312e-20	0.000115758	6.9276e-05	0.000164224		895	1268.99	45.1597
896.5	0.00148976	0.000776519	0.00219072	3.21451e-20	2.18716e-20	4.22755e-20	0.000118222	8.00737e-05	0.00015618		896	1270.15	45.1908
897.5	0.0014869	0.000775014	0.00218651	2.68826e-20	1.82909e-20	3.53545e-20	8.88006e-05	5.34569e-05	0.000125735		897	1271.3	45.2218
898.5	0.00148405	0.000773513	0.00218233	2.24726e-20	1.52904e-20	2.95547e-20	0.000104081	6.36079e-05	0.000146252		898	1272.44	45.2528
899.5	0.00148121	0.000772016	0.0021782	1.87785e-20	1.27769e-20	2.46965e-20	0.000130938	8.25405e-05	0.00017653		899	1273.58	45.2837
900.5	0.00147838	0.000770525	0.00217405	1.56854e-20	1.06724e-20	2.06286e-20	0.000120653	7.60886e-05	0.000163646		900	1274.7	45.3147
901.5	0.00147555	0.000769037	0.00216986	1.30966e-20	8.91092e-21	1.72239e-20	0.000113972	6.31402e-05	0.000167016		901	1275.82	45.3457
902.5	0.00147274	0.000767554	0.00216579	1.09306e-20	7.43721e-21	1.43754e-20	0.000121421	7.55923e-05	0.000168063		902	1276.92	45.3767
903.5	0.00146993	0.000766076	0.0021618	9.11924e-21	6.20474e-21	1.19931e-20	0.000105519	6.74973e-05	0.00014124		903	1278.02	45.4079
904.5	0.00146713	0.000764602	0.00215773	7.60499e-21	5.17444e-21	1.00017e-20	0.000101362	6.77945e-05	0.000132777		904	1279.11	45.4393
905.5	0.00146434	0.000763133	0.00215367	6.33965e-21	4.3135e-21	8.33755e-21	0.000104033	6.80058e-05	0.000138408		905	1280.19	45.4708
906.5	0.00146156	0.000761668	0.00214962	5.28272e-21	3.59437e-21	6.94754e-21	0.000101827	6.08734e-05	0.000144969		906	1281.27	45.5025
907.5	0.00145879	0.000760207	0.00214559	4.40024e-21	2.99393e-21	5.78695e-21	0.000335239	7.60949e-05	0.0008074		907	1282.33	45.5345
908.5	0.00145603	0.000758751	0.00214152	3.66372e-21	2.4928e-21	4.81832e-21	9.82405e-05	6.18245e-05	0.00013371		908	1283.39	45.5669
909.5	0.00145327	0.000757299	0.00213744	3.04925e-21	2.07471e-21	4.01021e-21	0.000107992	6.72368e-05	0.000150247		909	1284.43	45.5995
910.5	0.00145052	0.000755852	0.00213338	2.53683e-21	1.72606e-21	3.3363e-21	0.000145214	8.63835e-05	0.000217603		910	1285.47	45.6326
911.5	0.00144778	0.000754409	0.00212933	2.10967e-21	1.43542e-21	2.77452e-21	0.000115677	6.86535e-05	0.000164083		911	1286.49	45.666
912.5	0.00144505	0.00075299	0.0021253	1.75374e-21	1.19325e-21	2.30642e-21	0.000122617	7.69244e-05	0.000165665		912	1287.51	45.6999
913.5	0.00144232	0.000751576	0.00212127	1.45728e-21	9.91533e-22	1.91653e-21	0.00012732	8.47341e-05	0.000173859		913	1288.52	45.7344
914.5	0.00143961	0.000750166	0.00211726	1.21045e-21	8.23588e-22	1.59191e-21	0.0001427	7.12087e-05	0.000259412		914	1289.52	45.7694
915.5	0.0014369	0.00074876	0.00211326	1.00502e-21	6.83816e-22	1.32175e-21	0.000119345	7.08416e-05	0.000169329		915	1290.51	45.805
916.5	0.0014342	0.000747358	0.00210927	8.34123e-22	5.67538e-22	1.09699e-21	8.408e-05	5.00901e-05	0.000119302		916	1291.49	45.8412
917.5	0.00143151	0.000745961	0.0021053	6.92009e-22	4.70844e-22	9.10092e-22	0.000107029	6.85762e-05	0.000144468		917	1292.46	45.8781
918.5	0.00142883	0.000744567	0.00210133	5.73879e-22	3.90468e-22	7.54733e-22	9.71506e-05	5.58877e-05	0.000141699		918	1293.42	45.9157
919.5	0.00142615	0.000743178	0.00209738	4.75723e-22	3.23683e-22	6.25645e-22	0.0001082	6.5237e-05	0.000153045		919	1294.37	45.9542
920.5	0.00142348	0.000741793	0.00209344	3.94199e-22	2.68213e-22	5.18428e-22	0.000102831	6.23156e-05	0.000145221		920	1295.32	45.9934
921.5	0.00142082	0.000740412	0.00208951	3.26514e-22	2.22161e-22	4.29414e-22	9.86919e-05	6.29958e-05	0.000135102		921	1296.25	46.0335
922.5	0.00141817	0.000739035	0.00208559	2.70343e-22	1.83942e-22	3.55541e-22	9.70779e-05	6.24334e-05	0.000131768		922	1297.17	46.0746
923.5	0.00141553	0.000737662	0.00208169	2.23746e-22	1.52237e-22	2.94258e-22	0.00010323	6.07164e-05	0.000146885		923	1298.09	46.1166
924.5	0.00141289	0.000736293	0.00207779	1.85106e-22	1.25947e-22	2.43442e-22	9.61148e-05	5.8977e-05	0.000134651		924	1298.99	46.1597
925.5	0.00141026	0.000734928	0.00207391	1.53078e-22	1.04155e-22	2.0132e-22	0.000103285	6.04471e-05	0.000148647		925	1299.88	46.2038
926.5	0.00140764	0.000733567	0.00207004	1.26541e-22	8.60988e-23	1.6642e-22	0.000100164	6.25917e-05	0.000137805		926	1300.77	46.2491
927.5	0.00140503	0.00073221	0.00206618	1.04563e-22	7.11446e-23	1.37515e-22	0.000104541	5.90598e-05	0.000151673		927	1301.64	46.2956
928.5	0.00140242	0.000730857	0.00206233	8.63671e-23	5.87642e-23	1.13585e-22	0.000229751	8.31954e-05	0.000486156		928	1302.5	46.3433
929.5	0.00139983	0.000729508	0.00205849	7.13092e-23	4.85189e-23	9.3782e-23	0.000141187	8.37159e-05	0.000217844		929	1303.36	46.3923
930.5	0.00139724	0.000728163	0.00205467	5.88531e-23	4.00437e-23	7.74004e-23	9.59014e-05	6.03971e-05	0.000133129		930	1304.2	46.4426
931.5	0.00139465	0.000726821	0.00205085	4.85534e-23	3.30358e-23	6.38547e-23	9.74241e-05	5.87387e-05	0.000138242		931	1305.03	46.4944
932.5	0.00139208	0.000725484	0.00204705	4.00402e-23	2.72434e-23	5.26586e-23	9.55584e-05	5.89859e-05	0.000133078		932	1305.86	46.5476
933.5	0.00138951	0.000724151	0.00204326	3.30064e-23	2.24576e-23	4.34082e-23	0.000100587	5.79223e-05	0.00014309		933	1306.67	46.6023
934.5	0.00138695	0.000722821	0.00203947	2.71974e-23	1.85051e-23	3.57685e-23	0.000100909	5.99703e-05	0.000141429		934	1307.47	46.6586
935.5	0.0013844	0.000721496	0.0020357	2.24018e-23	1.52422e-23	2.94616e-23	0.000100027	6.50085e-05	0.000134757		935	1308.27	46.7165
936.5	0.00138185	0.000720174	0.00203194	1.84444e-23	1.25496e-23	2.42571e-23	9.01011e-05	5.1219e-05	0.000129989		936	1309.05	46.7761
937.5	0.00137931	0.000718856	0.00202819	1.518e-23	1.03285e-23	1.99639e-23	8.99168e-05	5.53341e-05	0.000128009		937	1309.82	46.8375
938.5	0.00137678	0.000717542	0.00202446	1.24884e-23	8.49711e-24	1.6424e-23	0.00010201	6.56676e-05	0.00013701		938	1310.58	46.9007
939.5	0.00137426	0.000716231	0.00202073	1.02699e-23	6.98766e-24	1.35064e-23	0.000101082	6.46428e-05	0.000138052		939	1311.33	46.9658
940.5	0.00137174	0.000714925	0.00201701	8.44216e-24	5.74406e-24	1.11027e-23	0.000117079	7.82058e-05	0.000156785		940	1312.07	47.0328
941.5	0.00136924	0.000713622	0.00201331	6.93692e-24	4.71989e-24	9.12306e-24	8.03158e-05	4.904e-05	0.000112293		941	1312.8	47.1018
942.5	0.00136673	0.000712323	0.00200961	5.69779e-24	3.87678e-24	7.49341e-24	8.70914e-05	4.91768e-05	0.000127589		942	1313.52	47.1729
943.5	0.00136424	0.000711027	0.00200593	4.67813e-24	3.183e-24	6.15241e-24	8.60947e-05	5.38826e-05	0.000119372		943	1314.22	47.246
944.5	0.00136175	0.000709736	0.00200226	3.8394e-24	2.61233e-24	5.04937e-24	9.28937e-05	5.54107e-05	0.000132449		944	1314.92	47.3214
945.5	0.00135927	0.000708448	0.00199859	3.14979e-24	2.14312e-24	4.14243e-24	0.000108114	6.74724e-05	0.000145716		945	1315.61	47.399
946.5	0.0013568	0.000707164	0.00199494	2.58301e-24	1.75748e-24	3.39704e-24	7.74623e-05	3.84476e-05	0.000119249		946	1316.28	47.479
947.5	0.00135433	0.000705883	0.0019913	2.11737e-24	1.44066e-24	2.78465e-24	0.000102925	5.67239e-05	0.000152425		947	1316.95	47.5613
948.5	0.00135188	0.000704606	0.00198767	1.73498e-24	1.18048e-24	2.28175e-24	9.32799e-05	6.14406e-05	0.000123119		948	1317.6	47.646
949.5	0.00134942	0.000703333	0.00198405	1.42108e-24	9.66903e-25	1.86892e-24	0.000109147	7.20092e-05	0.000145272		949	1318.24	47.7333
950.5	0.00134698	0.000702064	0.00198044	1.1635e-24	7.91649e-25	1.53018e-24	9.2072e-05	5.44606e-05	0.000132508		950	1318.87	47.8231
951.5	0.00134454	0.000700798	0.00197686	9.52235e-25	6.47901e-25	1.25233e-24	7.90646e-05	4.7166e-05	0.000113835		951	1319.49	47.9156
952.5	0.00134211	0.000699535	0.00197333	7.79016e-25	5.30043e-25	1.02452e-24	8.74604e-05	5.2478e-05	0.000123604		952	1320.1	48.0108
953.5	0.00133969	0.000698277	0.00196981	6.37052e-25	4.33451e-25	8.37816e-25	8.81821e-05	5.50767e-05	0.000121966		953	1320.7	48.1088
954.5	0.00133727	0.000697021	0.0019663	5.20751e-25	3.54319e-25	6.84863e-25	8.53808e-05	5.20906e-05	0.000117726		954	1321.29	48.2095
955.5	0.00133486	0.00069577	0.0019628	4.25511e-25	2.89518e-25	5.59609e-25	9.37672e-05	5.71493e-05	0.000129895		955	1321.86	48.3132
956.5	0.00133246	0.000694522	0.00195931	3.47551e-25	2.36474e-25	4.5708e-25	9.40903e-05	5.77974e-05	0.00013039		956	1322.42	48.4199
957.5	0.00133006	0.000693277	0.00195583	2.83761e-25	1.93071e-25	3.73187e-25	0.000100124	6.36007e-05	0.000136013		957	1322.98	48.5296
958.5	0.00132767	0.000692036	0.00195236	2.31586e-25	1.57571e-25	3.04569e-25	0.00013269	8.59497e-05	0.000176924		958	1323.52	48.6425
959.5	0.00132529	0.000690799	0.0019489	1.88929e-25	1.28548e-25	2.48469e-25	8.41299e-05	4.65084e-05	0.000123072		959	1324.04	48.7584
960.5	0.00132291	0.000689565	0.00194545	1.54068e-25	1.04828e-25	2.02621e-25	8.62052e-05	5.3544e-05	0.000116891		960	1324.56	48.8777
961.5	0.00132055	0.000688334	0.001942	1.25589e-25	8.54507e-26	1.65167e-25	0.000101634	6.47081e-05	0.000138894		961	1325.07	49.0002
962.5	0.00131818	0.000687107	0.00193857	1.02333e-25	6.96276e-26	1.34583e-25	7.54823e-05	4.05096e-05	0.000113144		962	1325.56	49.1261
963.5	0.00131583	0.000685884	0.00193515	8.33505e-26	5.67117e-26	1.09618e-25	9.15018e-05	5.48943e-05	0.000129493		963	1326.04	49.2555
964.5	0.00131348	0.000684664	0.00193174	6.78619e-26	4.61733e-26	8.92482e-26	7.59633e-05	4.6965e-05	0.000103756		964	1326.51	49.3884
965.5	0.00131114	0.000683447	0.00192833	5.52294e-26	3.75781e-26	7.26346e-26	8.8284e-05	5.43943e-05	0.000122975		965	1326.97	49.5248
966.5	0.0013088	0.000682234	0.00192494	4.49304e-26	3.05707e-26	5.909e-26	0.000104972	5.53261e-05	0.000160884		966	1327.42	49.6649
967.5	0.00130647	0.000681024	0.00192156	3.65374e-26	2.48601e-26	4.8052e-26	8.57371e-05	4.84606e-05	0.000123076		967	1327.85	49.8087
968.5	0.00130415	0.000679817	0.00191818	2.97003e-26	2.02081e-26	3.90602e-26	0.000114308	7.46023e-05	0.000152311		968	1328.28	49.9562
969.5	0.00130183	0.000678614	0.00191482	2.41329e-26	1.64201e-26	3.17383e-26	7.2939e-05	4.13596e-05	0.000106742		969	1328.69	50.1076
970.5	0.00129952	0.000677415	0.00191146	1.96013e-26	1.33368e-26	2.57786e-26	8.15473e-05	4.7124e-05	0.000117119		970	1329.09	50.2629
971.5	0.00129722	0.000676218	0.00190811	1.59143e-26	1.08281e-26	2.09296e-26	8.77255e-05	5.27888e-05	0.00012314		971	1329.47	50.4222
972.5	0.00129492	0.000675025	0.00190478	1.29157e-26	8.78782e-27	1.6986e-26	7.84576e-05	4.83476e-05	0.000109833		972	1329.85	50.5855
973.5	0.00129263	0.000673836	0.00190145	1.04778e-26	7.12912e-27	1.37799e-26	8.20317e-05	4.93297e-05	0.000116601		973	1330.21	50.7529
974.5	0.00129035	0.000672649	0.00189813	8.49673e-27	5.78118e-27	1.11744e-26	9.12192e-05	5.42748e-05	0.000129656		974	1330.56	50.9244
975.5	0.00128807	0.000671466	0.00189482	6.88746e-27	4.68623e-27	9.05801e-27	8.16343e-05	5.08656e-05	0.000111959		975	1330.9	51.1002
976.5	0.0012858	0.000670286	0.00189152	5.58075e-27	3.79715e-27	7.3395e-27	9.93309e-05	5.81628e-05	0.000139821		976	1331.22	51.2803
977.5	0.00128353	0.000669094	0.00188823	4.52015e-27	3.07551e-27	5.94465e-27	9.54694e-05	5.65849e-05	0.000132877		977	1331.54	51.4647
978.5	0.00128128	0.000667897	0.00188495	3.65964e-27	2.49002e-27	4.81296e-27	8.66393e-05	5.42407e-05	0.000121256		978	1331.84	51.6535
979.5	0.00127902	0.000666703	0.00188167	2.96177e-27	2.01519e-27	3.89515e-27	8.40899e-05	5.20104e-05	0.000115658		979	1332.12	51.8468
980.5	0.00127678	0.000665513	0.00187841	2.39602e-27	1.63025e-27	3.15111e-27	9.66754e-05	5.91839e-05	0.000135949		980	1332.4	52.0446
981.5	0.00127454	0.000664326	0.00187515	1.93756e-27	1.31832e-27	2.54817e-27	8.31899e-05	5.33483e-05	0.000113467		981	1332.66	52.247
982.5	0.0012723	0.000663143	0.00187191	1.5662e-27	1.06564e-27	2.05978e-27	9.79542e-05	5.52805e-05	0.000141172		982	1332.91	52.454
983.5	0.00127008	0.000661962	0.00186867	1.26551e-27	8.61051e-28	1.66432e-27	0.000281877	4.76086e-05	0.000710074		983	1333.15	52.6657
984.5	0.00126785	0.000660785	0.00186544	1.02213e-27	6.95461e-28	1.34425e-27	8.95458e-05	5.87506e-05	0.000121172		984	1333.37	52.8822
985.5	0.00126564	0.000659612	0.00186222	8.25236e-28	5.61491e-28	1.0853e-27	8.75479e-05	5.12738e-05	0.0001258		985	1333.58	53.1036
986.5	0.00126343	0.000658441	0.00185901	6.66001e-28	4.53147e-28	8.75887e-28	8.15707e-05	4.33825e-05	0.000122766		986	1333.78	53.3297
987.5	0.00126123	0.000657274	0.00185581	5.37276e-28	3.65563e-28	7.06596e-28	8.75428e-05	5.5361e-05	0.000120895		987	1333.97	53.5608
988.5	0.00125903	0.00065611	0.00185262	4.33258e-28	2.94789e-28	5.69797e-28	8.32499e-05	5.1361e-05	0.00011486		988	1334.14	53.7969
989.5	0.00125684	0.000654949	0.00184943	3.49238e-28	2.37622e-28	4.59299e-28	8.21601e-05	4.6138e-05	0.000120873		989	1334.3	54.038
990.5	0.00125465	0.000653792	0.00184626	2.814e-28	1.91465e-28	3.70081e-28	9.06569e-05	5.68877e-05	0.000124024		990	1334.45	54.2842
991.5	0.00125248	0.000652637	0.00184309	2.26648e-28	1.54211e-28	2.98075e-28	8.15901e-05	5.10296e-05	0.000113481		991	1334.58	54.5355
992.5	0.0012503	0.000651486	0.00183993	1.82476e-28	1.24157e-28	2.39983e-28	8.94676e-05	4.8495e-05	0.00013431		992	1334.7	54.792
993.5	0.00124814	0.000650339	0.00183678	1.46854e-28	9.99198e-29	1.93135e-28	8.34481e-05	5.09742e-05	0.000119163		993	1334.81	55.0537
994.5	0.00124597	0.000649194	0.00183365	1.18139e-28	8.0382e-29	1.5537e-28	9.80785e-05	6.07708e-05	0.000133815		994	1334.9	55.3207
995.5	0.00124382	0.000648052	0.00183051	9.50007e-29	6.46386e-29	1.2494e-28	8.65995e-05	4.9075e-05	0.000125868		995	1334.98	55.5931
996.5	0.00124167	0.000646914	0.00182738	7.63636e-29	5.19579e-29	1.00429e-28	7.80869e-05	4.81421e-05	0.00010746		996	1335.05	55.8707
997.5	0.00123953	0.000645779	0.00182427	6.13582e-29	4.17481e-29	8.06949e-29	7.01956e-05	4.51306e-05	9.44446e-05		997	1335.1	56.1539
998.5	0.00123739	0.000644646	0.00182116	4.92816e-29	3.35312e-29	6.48124e-29	0.000102759	6.8466e-05	0.000134544		998	1335.14	56.4424
999.5	0.00123526	0.000643517	0.00181806	3.95661e-29			8.02106e-05	4.03186e-05	0.000126002		999	1335.17	56.7365
											1000	1335.18	57.0361

## Sheet: Fig 3a
SINKING PARTICLES							ACTIVE TRANSPORT							SUBDUCTION
Cycle	Flux at euphotic zone	Flux at euphotic zone + 100 m	NPP	EZ-ratio	T100		Cycle	Flux at euphotic zone	Flux at euphotic zone + 100 m	NPP	EZ-ratio	T100		Cycle	Flux at euphotic zone	NPP	EZ-ratio	T100
	mmol C m-2 d-1	mmol C m-2 d-1	mmol C m-2 d-1					mmol C m-2 d-1	mmol C m-2 d-1	mmol C m-2 d-1					mmol C m-2 d-1	mmol C m-2 d-1
1706.1	43.6964	17.5463	564.114	0.0774602	0.401552		704.4	5.96556	5.41054	191.271	0.031189	0.906962		605.1	15.3868	340.147	0.0452356	0.145792
1706.2	57.4725	15.949	284.947	0.201695	0.277506		810.5	6.0258	3.40891	139.147	0.0433053	0.565719		704.4	11.7201	191.271	0.0612748	0.203975
1908.1	68.2951	25.9533	205.25	0.332741	0.380017		704.1	2.49495	2.07664	101.229	0.0246465	0.832337		810.5	3.71534	139.147	0.0267008	0.238796
810.5	10.6814	10.5638	139.147	0.0767633	0.988989		810.3	3.26209	3.12246	73.9733	0.0440981	0.957197		605.4	16.7038	120.176	0.138994	0.149566
1604.4	20.6792	18.1634	138.171	0.149664	0.878344		810.4	1.49991	1.41249	55.971	0.0267979	0.941716		704.1	12.3422	101.229	0.121924	0.197056
1208.1	52.2335	19.7084	120.889	0.432079	0.377313		704.2	0.622224	0.624065	47.7597	0.0130282	1.00296		810.3	2.37286	73.9733	0.0320773	0.396454
1908.2	43.3825	20.2459	112.375	0.386052	0.466684		810.1	3.82916	3.80922	45.942	0.0833477	0.994793		810.4	17.6577	55.971	0.31548	0.096396
1706.3	60.1484	7.368	108.383	0.554961	0.122497		810.2	1.75667	1.53837	39.8082	0.0441284	0.875728		704.2	4.67141	47.7597	0.0978108	0.259555
1208.2	12.4922	7.3402	83.4267	0.149739	0.587581		810.6	0.774527	0.704511	26.2946	0.0294558	0.909601		810.1	6.29338	45.942	0.136985	0.0916261
1106.4	28.758	2.97988	83.0542	0.346256	0.103619									605.2	1.40719	44.8839	0.0313519	0.28097
1208.5	19.2223	3.47366	82.495	0.233012	0.18071									810.2	4.06163	39.8082	0.10203	0.253752
1106.3	12.5206	1.19821	82.1292	0.152451	0.0956988									605.5	6.34998	38.1998	0.166231	0.129386
810.3	8.82264	4.19142	73.9733	0.119268	0.475075									810.6	5.21285	26.2946	0.198248	0.190724
1604.3	8.49822	5.96189	72.1097	0.117851	0.701545
1208.3	13.8891	7.28077	62.3948	0.222601	0.524207
1106.1	15.6597	12.3614	58.5229	0.267582	0.78938
1106.6	21.6215	17.7462	56.5021	0.382667	0.820765
810.4	19.1054	10.146	55.971	0.341345	0.531056
810.1	7.54194	4.46687	45.942	0.164162	0.592271
1908.3	46.1015	31.9824	45.5417	1.01229	0.693738
1706.4	33.9948	25.9592	45.2903	0.750597	0.763624
1908.4	17.1722	5.53923	40.1944	0.427229	0.322569
1408.1	13.1529	13.2458	32.2046	0.408418	1.00706
1408.2	11.1637	5.20869	26.6879	0.418307	0.466572
810.6	8.95537	8.38508	26.2946	0.340579	0.936319
1408.3	7.066	4.19079	23.3101	0.30313	0.593093
1604.2	3.23702	2.8628	21.7569	0.148781	0.884392
1604.1	6.19338	1.50691	18.3125	0.338205	0.24331
1408.5	2.86132	1.59779	10.9903	0.26035	0.558409
1408.4	3.21443	1.92548	9.92514	0.323867	0.599011

## Sheet: Fig3b
100 m Depth Horizon					200 m Depth Horizon					300 m Depth Horizon
Cycle	Sinking	Subduction	Active Transport		Cycle	Sinking	Subduction	Active Transport		Cycle	Sinking	Subduction	Active Transport
	mmol C m-2 d-1	mmol C m-2 d-1	mmol C m-2 d-1			mmol C m-2 d-1	mmol C m-2 d-1	mmol C m-2 d-1			mmol C m-2 d-1	mmol C m-2 d-1	mmol C m-2 d-1
704.1	11.964	6.57107	2.49495		704.1	7.25074	1.80562	1.96942		704.1	5.40948	0.765976	1.87086
704.2	2.64571	4.59404	0.622224		704.2	1.60342	0.30027	0.623573		704.2	1.19624	0.184593	0.5157
704.4	14.157	3.72073	5.96556		704.4	8.5798	0.69517	5.45576		704.4	6.40103	0.313596	1.48071
810.1	6.16078	2.74508	3.82916		810.1	4.07174	0.491732	3.74827		810.1	3.19574	0.223608	2.85634
810.2	5.71697	3.92155	1.75667		810.2	3.46473	0.568362	1.53014		810.2	2.5849	0.225778	1.34206
810.3	6.53234	1.2215	3.26209		810.3	3.65527	0.407429	2.957		810.3	2.60269	0.294238	2.16147
810.4	12.3966	4.25378	1.49991		810.4	8.52494	1.18922	1.1809		810.4	6.84808	0.594978	0.872578
810.5	10.6058	1.6172	6.0258		810.5	10.5328	0.546017	2.06353		810.5	10.4904	0.203333	1.60859
810.6	8.92991	4.88182	0.774527		810.6	8.37324	0.785219	0.705191		810.6	8.06385	0.32939	0.755958
